# Supplementary material for: How dispersal rates depend on the prey capture strategy: A case study of Georgia's spiders
Source: Ecol Evol. 2024 May 12;14(5):e11372. doi: 10.1002/ece3.11372 (PMC11089273; doi:10.1002/ece3.11372)
Supplement: Supplementary file 1 — Table S1. [file ECE3-14-e11372-s002.xlsx]

## Sheet: Species list
Row Labels
Araneidae
Aculepeira carbonaria
Aculepeira ceropegia
Agalenatea redii
Araneus quadratus
Argiope lobata
Cercidia prominens
Hypsosinga sanguinea
Larinioides cornutus
Larinioides ixobolus
Leviellus caspicus
Nuctenea umbratica
Clubionidae
Clubiona
Clubiona brevipes
Clubiona frisia
Clubiona germanica
Clubiona lutescens
Clubiona neglecta
Clubiona pallidula
Clubiona phragmitis
Clubiona pseudoneglecta
Gnaphosidae
Callilepis nocturna
Civizelotes caucasius
Drassodes pubescens
Gnaphosa lucifuga
Gnaphosa steppica
Haplodrassus signifer
Haplodrassus silvestris
Micaria formicaria
Poecilochroa variana
Scotophaeus scutulatus
Zelotes longipes
Linyphiidae
Acartauchenius scurrilis
Agyneta rurestris
Bolyphantes alticeps
Centromerus minor
Centromerus sylvaticus
Ceratinella brevis
Diplocephalus latifrons
Diplostyla concolor
Erigone dentipalpis
Frontinellina frutetorum
Gonatium rubens
Ipa keyserlingi
Megalepthyphantes pseudocollinus
Metopobactrus prominulus
Microneta viaria
Neriene clathrata
Palliduphantes khobarum
Porrhomma microphthalmum
Sintula retroversus
Styloctetor romanus
Tallusia experta
Tenuiphantes mengei
Tenuiphantes tenuis
Tiso vagans
Walckenaeria alticeps
Walckenaeria carniculans
Walckenaeria corniculans
Walckenaeria monoceros
Lycosidae
Alopecosa albofasciata
Alopecosa inquilina
Alopecosa pulverulenta
Alopecosa sulzeri
Alopecosa taeniopus
Arctosa tbilisiensis
Pardosa amentata
Pardosa nebulosa
Piratula latitans
Trochosa sp.
Trochosa terricola
Wadicosa fidelis
Salticidae
Attulus penicilloides
Attulus rupicola
Attulus saltator
Cyrba algerina
Cyrba ocellata
Dendryphantes rudis
Heliophanus lineiventris
Mogrus rajastanensis
Myrmarachne formicaria
Pellenes diagonalis
Pellenes nigrociliatus
Pellenes seriatus
Phlegra cinereofasciata
Plexippoides flavescens
Pseudeuophrys erratica
Pseudicius encarpatus
Saitis tauricus
Theridiidae
Anelosimus vittatus
Coscinida tibialis
Crustulina guttata
Crustulina sticta
Cryptachaea riparia
Dipoena torva
Enoplognatha serratosignata
Enoplognatha thoracica
Episinus truncatus
Euryopis episinoides
Heterotheridion nigrovariegatum
Kochiura aulica
Latrodectus tredecimguttatus
Neottiura suaveolens
Neottiura uncinata
Parasteatoda lunata
Phylloneta impressa
Platnickina tincta
Robertus arundineti
Simitidion simile
Theridion varians
Yaginumena maculosa
Thomisidae
Bassaniodes pseudorectilineus
Diaea livens
Ebrechtella tricuspidata
Ozyptila atomaria
Ozyptila claveata
Ozyptila tricoloripes
Pistius truncatus
Psammitis ninnii
Thomisus onustus
Xysticus acerbus
Xysticus kempeleni
Xysticus luctator
Xysticus marmoratus
(blank)
(blank)
Grand Total

## Sheet: Individual_numbers
CaBOL#	Order	Family	Species	Shortestdistancebetweencountrieskm	Similarity	Country
>CaBOL-1004250	Araneae	Araneidae	Aculepeira carbonaria	2344	99.69	Austria
>CaBOL-1004250	Araneae	Araneidae	Aculepeira carbonaria	2344	99.69	Austria
>CaBOL-1004249	Araneae	Araneidae	Aculepeira ceropegia	2344	99.69	Austria
>CaBOL-1004249	Araneae	Araneidae	Aculepeira ceropegia	2344	99.69	Austria
>CaBOL-1020283	Araneae	Linyphiidae	Agyneta rurestris	2344	99.85	Austria
>CaBOL-1020289	Araneae	Linyphiidae	Agyneta rurestris	2344	99.85	Austria
>CaBOL_1009764	Araneae	Lycosidae	Alopecosa sulzeri	2344	98.84	Austria
>CaBOL_1009764	Araneae	Lycosidae	Alopecosa sulzeri	2344	98.83	Austria
>CaBOL-1018812	Araneae	Araneidae	Araneus quadratus	2344	100	Austria
>CaBOL-1018812	Araneae	Araneidae	Araneus quadratus	2344	100	Austria
>CaBOL-1018812	Araneae	Araneidae	Araneus quadratus	2344	99.38	Austria
>CaBOL-1018812	Araneae	Araneidae	Araneus quadratus	2344	99.38	Austria
>CaBOL-1018812	Araneae	Araneidae	Araneus quadratus	2344	99.38	Austria
>CaBOL-1025806	Araneae	Salticidae	Attulus rupicola	2344	97.25	Austria
>CaBOL-1025806	Araneae	Salticidae	Attulus rupicola	2344	96.76	Austria
>CaBOL-1012772	Araneae	Salticidae	Dendryphantes rudis	2344	98.78	Austria
>CaBOL-1012772	Araneae	Salticidae	Dendryphantes rudis	2344	98.01	Austria
>CaBOL-1023786	Araneae	Linyphiidae	Erigone dentipalpis	2344	100	Austria
>CaBOL-1012741	Araneae	Linyphiidae	Gonatium rubens	2344	98.39	Austria
>CaBOL-1012741	Araneae	Linyphiidae	Gonatium rubens	2344	98.23	Austria
>CaBOL-1023281	Araneae	Gnaphosidae	Haplodrassus silvestris	2344	95.57	Austria
>CaBOL-1018804	Araneae	Araneidae	Larinioides cornutus	2344	99.54	Austria
>CaBOL-1018804	Araneae	Araneidae	Larinioides cornutus	2344	99.54	Austria
>CaBOL-1018804	Araneae	Araneidae	Larinioides cornutus	2344	99.54	Austria
>CaBOL-1018804	Araneae	Araneidae	Larinioides cornutus	2344	99.54	Austria
>CaBOL-1012420	Araneae	Araneidae	Larinioides ixobolus	2344	99.85	Austria
>CaBOL-1012420	Araneae	Araneidae	Larinioides ixobolus	2344	99.85	Austria
>CaBOL-1012420	Araneae	Araneidae	Larinioides ixobolus	2344	99.85	Austria
>CaBOL-1020758	Araneae	Linyphiidae	Microneta viaria	2344	99.85	Austria
>CaBOL-1020760	Araneae	Linyphiidae	Microneta viaria	2344	99.85	Austria
>CaBOL-1020756	Araneae	Linyphiidae	Microneta viaria	2344	96.54	Austria
>CaBOL-1020757	Araneae	Linyphiidae	Microneta viaria	2344	96.54	Austria
>CaBOL-1020759	Araneae	Linyphiidae	Microneta viaria	2344	96.54	Austria
>CaBOL-1020761	Araneae	Linyphiidae	Microneta viaria	2344	96.54	Austria
>CaBOL-1020762	Araneae	Linyphiidae	Microneta viaria	2344	96.54	Austria
>CaBOL-1020284	Araneae	Theridiidae	Neottiura suaveolens	2344	99.69	Austria
>CaBOL-1020285	Araneae	Theridiidae	Neottiura suaveolens	2344	99.69	Austria
>CaBOL-1023289	Araneae	Theridiidae	Neottiura suaveolens	2344	99.23	Austria
>CaBOL-1012865	Araneae	Linyphiidae	Neriene clathrata	2344	99.85	Austria
>CaBOL-1012408	Araneae	Araneidae	Nuctenea umbratica	2344	99.85	Austria
>CaBOL-1012408	Araneae	Araneidae	Nuctenea umbratica	2344	99.85	Austria
>CaBOL-1012408	Araneae	Araneidae	Nuctenea umbratica	2344	99.39	Austria
>CaBOL-1018809	Araneae	Thomisidae	Ozyptila claveata	2344	97.55	Austria
>CaBOL-1018809	Araneae	Thomisidae	Ozyptila claveata	2344	97.55	Austria
>CaBOL-1025797	Araneae	Lycosidae	Pardosa amentata	2344	98.92	Austria
>CaBOL-1025797	Araneae	Lycosidae	Pardosa amentata	2344	98.77	Austria
>CaBOL-1025797	Araneae	Lycosidae	Pardosa amentata	2344	98.77	Austria
>CaBOL-1025797	Araneae	Lycosidae	Pardosa amentata	2344	98.61	Austria
>CaBOL-1025797	Araneae	Lycosidae	Pardosa amentata	2344	98.46	Austria
>CaBOL-1012534	Araneae	Theridiidae	Phylloneta impressa	2344	97.84	Austria
>CaBOL-1012534	Araneae	Theridiidae	Phylloneta impressa	2344	97.84	Austria
>CaBOL-1025819	Araneae	Lycosidae	Piratula latitans	2344	99.54	Austria
>CaBOL-1026357	Araneae	Lycosidae	Piratula latitans	2344	95.57	Austria
>CaBOL-1012784	Araneae	Theridiidae	Theridion varians	2344	97.84	Austria
>CaBOL-1012782	Araneae	Thomisidae	Thomisus onustus	2344	99.85	Austria
>CaBOL-1012783	Araneae	Thomisidae	Thomisus onustus	2344	97.86	Austria
>CaBOL-1010349	Araneae	Thomisidae	Xysticus acerbus	2344	99.24	Austria
>CaBOL-1023345	Araneae	Lycosidae	Wadicosa fidelis	4772	99.49	Bangladesh
>CaBOL-1020283	Araneae	Linyphiidae	Agyneta rurestris	1865	100	Belarus
>CaBOL-1020283	Araneae	Linyphiidae	Agyneta rurestris	1865	100	Belarus
>CaBOL-1020283	Araneae	Linyphiidae	Agyneta rurestris	1865	100	Belarus
>CaBOL-1020283	Araneae	Linyphiidae	Agyneta rurestris	1865	100	Belarus
>CaBOL-1020289	Araneae	Linyphiidae	Agyneta rurestris	1865	100	Belarus
>CaBOL-1020289	Araneae	Linyphiidae	Agyneta rurestris	1865	100	Belarus
>CaBOL-1020289	Araneae	Linyphiidae	Agyneta rurestris	1865	100	Belarus
>CaBOL-1020289	Araneae	Linyphiidae	Agyneta rurestris	1865	100	Belarus
>CaBOL-1020283	Araneae	Linyphiidae	Agyneta rurestris	1865	99.83	Belarus
>CaBOL-1020289	Araneae	Linyphiidae	Agyneta rurestris	1865	99.83	Belarus
>CaBOL-1020283	Araneae	Linyphiidae	Agyneta rurestris	1865	99.66	Belarus
>CaBOL-1020289	Araneae	Linyphiidae	Agyneta rurestris	1865	99.66	Belarus
>CaBOL-1020283	Araneae	Linyphiidae	Agyneta rurestris	1865	99.65	Belarus
>CaBOL-1020283	Araneae	Linyphiidae	Agyneta rurestris	1865	99.65	Belarus
>CaBOL-1020289	Araneae	Linyphiidae	Agyneta rurestris	1865	99.65	Belarus
>CaBOL-1020289	Araneae	Linyphiidae	Agyneta rurestris	1865	99.65	Belarus
>CaBOL-1020255	Araneae	Linyphiidae	Diplostyla concolor	1865	100	Belarus
>CaBOL-1020316	Araneae	Linyphiidae	Diplostyla concolor	1865	100	Belarus
>CaBOL-1018808	Araneae	Linyphiidae	Diplostyla concolor	1865	99.48	Belarus
>CaBOL-1018673	Araneae	Linyphiidae	Diplostyla concolor	1865	98.45	Belarus
>CaBOL-1012534	Araneae	Theridiidae	Phylloneta impressa	1700	97.37	Belarus
>CaBOL-1012512	Araneae	Theridiidae	Platnickina tincta	1865	99.49	Belarus
>CaBOL-1023783	Araneae	Salticidae	Pseudeuophrys erratica	1865	99.49	Belarus
>CaBOL-1023783	Araneae	Salticidae	Pseudeuophrys erratica	1865	99.32	Belarus
>CaBOL-1025788	Araneae	Salticidae	Pseudeuophrys erratica	1865	96.43	Belarus
>CaBOL-1025788	Araneae	Salticidae	Pseudeuophrys erratica	1865	96.26	Belarus
>CaBOL-1012784	Araneae	Theridiidae	Theridion varians	1865	97.92	Belarus
>CaBOL-1012784	Araneae	Theridiidae	Theridion varians	1865	97.91	Belarus
>CaBOL-1025822	Araneae	Linyphiidae	Tiso vagans	1865	100	Belarus
>CaBOL-1020286	Araneae	Linyphiidae	Acartauchenius scurrilis	1775	98.76	Bulgaria
>CaBOL-1020286	Araneae	Linyphiidae	Acartauchenius scurrilis	1775	97.22	Bulgaria
>CaBOL-1020283	Araneae	Linyphiidae	Agyneta rurestris	1775	100	Bulgaria
>CaBOL-1020289	Araneae	Linyphiidae	Agyneta rurestris	1775	100	Bulgaria
>CaBOL-1020283	Araneae	Linyphiidae	Agyneta rurestris	1775	99.66	Bulgaria
>CaBOL-1020289	Araneae	Linyphiidae	Agyneta rurestris	1775	99.66	Bulgaria
>CaBOL-1018688	Araneae	Lycosidae	Alopecosa inquilina	1775	99.02	Bulgaria
>CaBOL-1025778	Araneae	Lycosidae	Alopecosa pulverulenta	1775	99.38	Bulgaria
>CaBOL-1025778	Araneae	Lycosidae	Alopecosa pulverulenta	1775	99.38	Bulgaria
>CaBOL-1025779	Araneae	Lycosidae	Alopecosa pulverulenta	1775	99.38	Bulgaria
>CaBOL-1025779	Araneae	Lycosidae	Alopecosa pulverulenta	1775	99.38	Bulgaria
>CaBOL_1009764	Araneae	Lycosidae	Alopecosa sulzeri	1775	98.31	Bulgaria
>CaBOL_1009764	Araneae	Lycosidae	Alopecosa sulzeri	1775	98.21	Bulgaria
>CaBOL_1009764	Araneae	Lycosidae	Alopecosa sulzeri	1775	97.99	Bulgaria
>CaBOL_1009764	Araneae	Lycosidae	Alopecosa sulzeri	1775	97.73	Bulgaria
>CaBOL_1009764	Araneae	Lycosidae	Alopecosa sulzeri	1775	96.75	Bulgaria
>CaBOL-1027284	Araneae	Gnaphosidae	Civizelotes caucasius	1775	96.91	Bulgaria
>CaBOL-1027283	Araneae	Gnaphosidae	Civizelotes caucasius	1775	96.76	Bulgaria
>CaBOL-1027284	Araneae	Gnaphosidae	Civizelotes caucasius	1775	96.76	Bulgaria
>CaBOL-1027283	Araneae	Gnaphosidae	Civizelotes caucasius	1775	96.6	Bulgaria
>CaBOL-1012542	Araneae	Theridiidae	Crustulina guttata	1775	98.62	Bulgaria
>CaBOL-1004186	Araneae	Theridiidae	Cryptachaea riparia	1775	99.34	Bulgaria
>CaBOL-1025550	Araneae	Thomisidae	Diaea livens	1775	97.84	Bulgaria
>CaBOL-1025550	Araneae	Thomisidae	Diaea livens	1775	97.84	Bulgaria
>CaBOL-1025550	Araneae	Thomisidae	Diaea livens	1775	97.64	Bulgaria
>CaBOL-1020714	Araneae	Theridiidae	Enoplognatha thoracica	1775	99.69	Bulgaria
>CaBOL-1020715	Araneae	Theridiidae	Enoplognatha thoracica	1775	99.69	Bulgaria
>CaBOL-1010007	Araneae	Linyphiidae	Frontinellina frutetorum	1775	98.92	Bulgaria
>CaBOL-1023820	Araneae	Gnaphosidae	Gnaphosa lucifuga	1775	97.09	Bulgaria
>CaBOL-1023820	Araneae	Gnaphosidae	Gnaphosa lucifuga	1775	97.09	Bulgaria
>CaBOL-1023820	Araneae	Gnaphosidae	Gnaphosa lucifuga	1775	97.07	Bulgaria
>CaBOL-1012356	Araneae	Salticidae	Heliophanus lineiventris	1775	98.61	Bulgaria
>CaBOL-1012356	Araneae	Salticidae	Heliophanus lineiventris	1775	98.46	Bulgaria
>CaBOL-1011680	Araneae	Araneidae	Hypsosinga sanguinea	1775	100	Bulgaria
>CaBOL-1012360	Araneae	Araneidae	Larinioides cornutus	1775	100	Bulgaria
>CaBOL-1012360	Araneae	Araneidae	Larinioides cornutus	1775	100	Bulgaria
>CaBOL-1012360	Araneae	Araneidae	Larinioides cornutus	1775	100	Bulgaria
>CaBOL-1018680	Araneae	Araneidae	Larinioides cornutus	1775	99.69	Bulgaria
>CaBOL-1018680	Araneae	Araneidae	Larinioides cornutus	1775	99.68	Bulgaria
>CaBOL-1018804	Araneae	Araneidae	Larinioides cornutus	1775	98.77	Bulgaria
>CaBOL-1018804	Araneae	Araneidae	Larinioides cornutus	1775	98.77	Bulgaria
>CaBOL-1010052	Araneae	Theridiidae	Latrodectus tredecimguttatus	1775	100	Bulgaria
>CaBOL-1018696	Araneae	Linyphiidae	Megalepthyphantes pseudocollinus	1775	99.37	Bulgaria
>CaBOL-1018696	Araneae	Linyphiidae	Megalepthyphantes pseudocollinus	1775	97.53	Bulgaria
>CaBOL-1020758	Araneae	Linyphiidae	Microneta viaria	1775	100	Bulgaria
>CaBOL-1020760	Araneae	Linyphiidae	Microneta viaria	1775	100	Bulgaria
>CaBOL-1020757	Araneae	Linyphiidae	Microneta viaria	1775	99.85	Bulgaria
>CaBOL-1020284	Araneae	Theridiidae	Neottiura suaveolens	1775	100	Bulgaria
>CaBOL-1020285	Araneae	Theridiidae	Neottiura suaveolens	1775	100	Bulgaria
>CaBOL-1023289	Araneae	Theridiidae	Neottiura suaveolens	1775	99.49	Bulgaria
>CaBOL-1012517	Araneae	Theridiidae	Parasteatoda lunata	1775	100	Bulgaria
>CaBOL-1012517	Araneae	Theridiidae	Parasteatoda lunata	1775	100	Bulgaria
>CaBOL-1012596	Araneae	Theridiidae	Parasteatoda lunata	1775	100	Bulgaria
>CaBOL-1012596	Araneae	Theridiidae	Parasteatoda lunata	1775	100	Bulgaria
>CaBOL-1012632	Araneae	Theridiidae	Parasteatoda lunata	1775	100	Bulgaria
>CaBOL-1012632	Araneae	Theridiidae	Parasteatoda lunata	1775	100	Bulgaria
>CaBOL-1012517	Araneae	Theridiidae	Parasteatoda lunata	1775	99.85	Bulgaria
>CaBOL-1012596	Araneae	Theridiidae	Parasteatoda lunata	1775	99.85	Bulgaria
>CaBOL-1012632	Araneae	Theridiidae	Parasteatoda lunata	1775	99.85	Bulgaria
>CaBOL-1012517	Araneae	Theridiidae	Parasteatoda lunata	1775	98.46	Bulgaria
>CaBOL-1012596	Araneae	Theridiidae	Parasteatoda lunata	1775	98.46	Bulgaria
>CaBOL-1012632	Araneae	Theridiidae	Parasteatoda lunata	1775	98.46	Bulgaria
>CaBOL-1025797	Araneae	Lycosidae	Pardosa amentata	1775	99.14	Bulgaria
>CaBOL-1025797	Araneae	Lycosidae	Pardosa amentata	1775	98.92	Bulgaria
>CaBOL-1025797	Araneae	Lycosidae	Pardosa amentata	1775	98.91	Bulgaria
>CaBOL_1010077	Araneae	Lycosidae	Pardosa nebulosa	1775	99.65	Bulgaria
>CaBOL-1004208	Araneae	Salticidae	Pellenes nigrociliatus	1775	99.83	Bulgaria
>CaBOL-1010380	Araneae	Salticidae	Pellenes nigrociliatus	1775	99.83	Bulgaria
>CaBOL-1012541	Araneae	Salticidae	Pellenes nigrociliatus	1775	98.77	Bulgaria
>CaBOL-1010408	Araneae	Salticidae	Pellenes seriatus	1775	96.62	Bulgaria
>CaBOL-1010408	Araneae	Salticidae	Pellenes seriatus	1775	96.62	Bulgaria
>CaBOL-1025819	Araneae	Lycosidae	Piratula latitans	1775	99.5	Bulgaria
>CaBOL-1023819	Araneae	Linyphiidae	Porrhomma microphthalmum	1775	99.84	Bulgaria
>CaBOL-1023819	Araneae	Linyphiidae	Porrhomma microphthalmum	1775	99.84	Bulgaria
>CaBOL-1023819	Araneae	Linyphiidae	Porrhomma microphthalmum	1775	99.69	Bulgaria
>CaBOL-1012634	Araneae	Thomisidae	Psammitis ninnii	1775	99.03	Bulgaria
>CaBOL-1004201	Araneae	Salticidae	Saitis tauricus	1775	100	Bulgaria
>CaBOL-1004202	Araneae	Salticidae	Saitis tauricus	1775	100	Bulgaria
>CaBOL-1004201	Araneae	Salticidae	Saitis tauricus	1775	99.85	Bulgaria
>CaBOL-1004201	Araneae	Salticidae	Saitis tauricus	1775	99.85	Bulgaria
>CaBOL-1004202	Araneae	Salticidae	Saitis tauricus	1775	99.85	Bulgaria
>CaBOL-1004202	Araneae	Salticidae	Saitis tauricus	1775	99.85	Bulgaria
>CaBOL-1018704	Araneae	Linyphiidae	Sintula retroversus	1775	98.29	Bulgaria
>CaBOL-1018705	Araneae	Linyphiidae	Sintula retroversus	1775	98.29	Bulgaria
>CaBOL-1018710	Araneae	Linyphiidae	Sintula retroversus	1775	98.29	Bulgaria
>CaBOL-1018711	Araneae	Linyphiidae	Sintula retroversus	1775	98.29	Bulgaria
>CaBOL-1018712	Araneae	Linyphiidae	Sintula retroversus	1775	98.29	Bulgaria
>CaBOL-1018713	Araneae	Linyphiidae	Sintula retroversus	1775	98.29	Bulgaria
>CaBOL-1020287	Araneae	Linyphiidae	Sintula retroversus	1775	98.29	Bulgaria
>CaBOL-1020317	Araneae	Linyphiidae	Sintula retroversus	1775	98.29	Bulgaria
>CaBOL-1010349	Araneae	Thomisidae	Xysticus acerbus	1775	99.08	Bulgaria
>CaBOL-1012916	Araneae	Thomisidae	Xysticus kempeleni	1775	95.87	Bulgaria
>CaBOL-1012916	Araneae	Thomisidae	Xysticus kempeleni	1775	95.11	Bulgaria
>CaBOL-1018782	Araneae	Thomisidae	Xysticus marmoratus	1775	99.69	Bulgaria
>CaBOL-1016820	Araneae	Thomisidae	Xysticus marmoratus	1775	99.54	Bulgaria
>CaBOL-1016820	Araneae	Thomisidae	Xysticus marmoratus	1775	99.38	Bulgaria
>CaBOL-1016820	Araneae	Thomisidae	Xysticus marmoratus	1775	99.23	Bulgaria
>CaBOL-1012494	Araneae	Gnaphosidae	Zelotes longipes	1775	96.76	Bulgaria
>CaBOL-1012811	Araneae	Thomisidae	Ebrechtella tricuspidata	6741	98.16	China
>CaBOL-1012811	Araneae	Thomisidae	Ebrechtella tricuspidata	6741	98	China
>CaBOL-1012811	Araneae	Thomisidae	Ebrechtella tricuspidata	6741	98	China
>CaBOL-1012811	Araneae	Thomisidae	Ebrechtella tricuspidata	6741	98	China
>CaBOL-1012811	Araneae	Thomisidae	Ebrechtella tricuspidata	6741	97.85	China
>CaBOL-1011195	Araneae	Linyphiidae	Microneta viaria	6741	98.32	China
>CaBOL-1011198	Araneae	Linyphiidae	Microneta viaria	6741	98.32	China
>CaBOL-1012865	Araneae	Linyphiidae	Neriene clathrata	6741	98.17	China
>CaBOL-1004216	Araneae	Araneidae	Argiope lobata	2279	96.76	Croatia
>CaBOL-1004216	Araneae	Araneidae	Argiope lobata	2279	96.74	Croatia
>CaBOL-1012487	Araneae	Salticidae	Pseudicius encarpatus	2279	99	Croatia
>CaBOL-1012783	Araneae	Thomisidae	Thomisus onustus	2279	98.25	Croatia
>CaBOL-1016820	Araneae	Thomisidae	Xysticus marmoratus	2279	97.97	Croatia
>CaBOL-1016820	Araneae	Thomisidae	Xysticus marmoratus	2279	97.68	Croatia
>CaBOL-1016820	Araneae	Thomisidae	Xysticus marmoratus	2279	97.56	Croatia
>CaBOL-1018688	Araneae	Lycosidae	Alopecosa inquilina	2516	99.32	Czech Republic
>CaBOL-1025778	Araneae	Lycosidae	Alopecosa pulverulenta	2516	99.38	Czech Republic
>CaBOL-1025779	Araneae	Lycosidae	Alopecosa pulverulenta	2516	99.38	Czech Republic
>CaBOL_1009764	Araneae	Lycosidae	Alopecosa sulzeri	2516	98.65	Czech Republic
>CaBOL-1011782	Araneae	Gnaphosidae	Micaria formicaria	2516	99.38	Czech Republic
>CaBOL-1010410	Araneae	Lycosidae	Trochosa terricola	2516	99.36	Czech Republic
>CaBOL-1018808	Araneae	Linyphiidae	Diplostyla concolor	2800	99.51	Denmark
>CaBOL-1011193	Araneae	Linyphiidae	Microneta viaria	2800	99.52	Denmark
>CaBOL-1020758	Araneae	Linyphiidae	Microneta viaria	2800	99.52	Denmark
>CaBOL-1020760	Araneae	Linyphiidae	Microneta viaria	2800	99.52	Denmark
>CaBOL-1018714	Araneae	Linyphiidae	Microneta viaria	2800	99.36	Denmark
>CaBOL-1018715	Araneae	Linyphiidae	Microneta viaria	2800	99.36	Denmark
>CaBOL-1020757	Araneae	Linyphiidae	Microneta viaria	2800	99.36	Denmark
>CaBOL-1011196	Araneae	Linyphiidae	Microneta viaria	2800	99.2	Denmark
>CaBOL-1020756	Araneae	Linyphiidae	Microneta viaria	2800	99.2	Denmark
>CaBOL-1020757	Araneae	Linyphiidae	Microneta viaria	2800	99.2	Denmark
>CaBOL-1020759	Araneae	Linyphiidae	Microneta viaria	2800	99.2	Denmark
>CaBOL-1020761	Araneae	Linyphiidae	Microneta viaria	2800	99.2	Denmark
>CaBOL-1020762	Araneae	Linyphiidae	Microneta viaria	2800	99.2	Denmark
>CaBOL-1011195	Araneae	Linyphiidae	Microneta viaria	2800	98.56	Denmark
>CaBOL-1011198	Araneae	Linyphiidae	Microneta viaria	2800	98.56	Denmark
>CaBOL-1020283	Araneae	Linyphiidae	Agyneta rurestris	1776	99.66	Egypt
>CaBOL-1020289	Araneae	Linyphiidae	Agyneta rurestris	1776	99.66	Egypt
>CaBOL-1023786	Araneae	Linyphiidae	Erigone dentipalpis	1776	100	Egypt
>CaBOL-1023786	Araneae	Linyphiidae	Erigone dentipalpis	1776	99.67	Egypt
>CaBOL-1023798	Araneae	Linyphiidae	Erigone dentipalpis	1776	99.67	Egypt
>CaBOL-1012475	Araneae	Theridiidae	Euryopis episinoides	1776	100	Egypt
>CaBOL-1012481	Araneae	Theridiidae	Euryopis episinoides	1776	100	Egypt
>CaBOL-1012488	Araneae	Theridiidae	Euryopis episinoides	1776	100	Egypt
>CaBOL-1012489	Araneae	Theridiidae	Euryopis episinoides	1776	100	Egypt
>CaBOL-1012490	Araneae	Theridiidae	Euryopis episinoides	1776	100	Egypt
>CaBOL-1012482	Araneae	Theridiidae	Euryopis episinoides	1776	99.64	Egypt
>CaBOL-1010003	Araneae	Theridiidae	Kochiura aulica	1776	99.39	Egypt
>CaBOL-1023763	Araneae	Theridiidae	Kochiura aulica	1776	99.38	Egypt
>CaBOL-1023763	Araneae	Theridiidae	Kochiura aulica	1776	99.22	Egypt
>CaBOL-1023763	Araneae	Theridiidae	Kochiura aulica	1776	99.19	Egypt
>CaBOL-1023763	Araneae	Theridiidae	Kochiura aulica	1776	99.18	Egypt
>CaBOL-1023763	Araneae	Theridiidae	Kochiura aulica	1776	99.14	Egypt
>CaBOL-1023763	Araneae	Theridiidae	Kochiura aulica	1776	99.09	Egypt
>CaBOL-1023763	Araneae	Theridiidae	Kochiura aulica	1776	99.05	Egypt
>CaBOL-1023763	Araneae	Theridiidae	Kochiura aulica	1776	98.89	Egypt
>CaBOL-1010003	Araneae	Theridiidae	Kochiura aulica	1776	98.86	Egypt
>CaBOL-1010003	Araneae	Theridiidae	Kochiura aulica	1776	98.85	Egypt
>CaBOL-1010003	Araneae	Theridiidae	Kochiura aulica	1776	98.8	Egypt
>CaBOL-1010003	Araneae	Theridiidae	Kochiura aulica	1776	98.8	Egypt
>CaBOL-1010003	Araneae	Theridiidae	Kochiura aulica	1776	98.73	Egypt
>CaBOL-1010003	Araneae	Theridiidae	Kochiura aulica	1776	98.72	Egypt
>CaBOL-1010003	Araneae	Theridiidae	Kochiura aulica	1776	98.62	Egypt
>CaBOL-1004249	Araneae	Araneidae	Aculepeira ceropegia	2465	98.78	Finland
>CaBOL-1004250	Araneae	Araneidae	Aculepeira ceropegia	2465	98.78	Finland
>CaBOL-1004249	Araneae	Araneidae	Aculepeira ceropegia	2465	98.37	Finland
>CaBOL-1004250	Araneae	Araneidae	Aculepeira ceropegia	2465	98.37	Finland
>CaBOL-1020283	Araneae	Linyphiidae	Agyneta rurestris	2465	100	Finland
>CaBOL-1020289	Araneae	Linyphiidae	Agyneta rurestris	2465	100	Finland
>CaBOL-1020283	Araneae	Linyphiidae	Agyneta rurestris	2465	99.85	Finland
>CaBOL-1020289	Araneae	Linyphiidae	Agyneta rurestris	2465	99.85	Finland
>CaBOL-1018688	Araneae	Lycosidae	Alopecosa inquilina	2465	99.38	Finland
>CaBOL-1025775	Araneae	Lycosidae	Alopecosa pulverulenta	2465	99.69	Finland
>CaBOL-1025775	Araneae	Lycosidae	Alopecosa pulverulenta	2465	99.69	Finland
>CaBOL-1025775	Araneae	Lycosidae	Alopecosa pulverulenta	2465	99.69	Finland
>CaBOL-1025776	Araneae	Lycosidae	Alopecosa pulverulenta	2465	99.69	Finland
>CaBOL-1025776	Araneae	Lycosidae	Alopecosa pulverulenta	2465	99.69	Finland
>CaBOL-1025776	Araneae	Lycosidae	Alopecosa pulverulenta	2465	99.69	Finland
>CaBOL-1025777	Araneae	Lycosidae	Alopecosa pulverulenta	2465	99.69	Finland
>CaBOL-1025777	Araneae	Lycosidae	Alopecosa pulverulenta	2465	99.69	Finland
>CaBOL-1025777	Araneae	Lycosidae	Alopecosa pulverulenta	2465	99.69	Finland
>CaBOL-1025778	Araneae	Lycosidae	Alopecosa pulverulenta	2465	99.69	Finland
>CaBOL-1025778	Araneae	Lycosidae	Alopecosa pulverulenta	2465	99.69	Finland
>CaBOL-1025778	Araneae	Lycosidae	Alopecosa pulverulenta	2465	99.69	Finland
>CaBOL-1025779	Araneae	Lycosidae	Alopecosa pulverulenta	2465	99.69	Finland
>CaBOL-1025779	Araneae	Lycosidae	Alopecosa pulverulenta	2465	99.69	Finland
>CaBOL-1025779	Araneae	Lycosidae	Alopecosa pulverulenta	2465	99.69	Finland
>CaBOL-1025775	Araneae	Lycosidae	Alopecosa pulverulenta	2465	99.67	Finland
>CaBOL-1025776	Araneae	Lycosidae	Alopecosa pulverulenta	2465	99.67	Finland
>CaBOL-1025777	Araneae	Lycosidae	Alopecosa pulverulenta	2465	99.67	Finland
>CaBOL-1025778	Araneae	Lycosidae	Alopecosa pulverulenta	2465	99.67	Finland
>CaBOL-1025779	Araneae	Lycosidae	Alopecosa pulverulenta	2465	99.67	Finland
>CaBOL-1025775	Araneae	Lycosidae	Alopecosa pulverulenta	2465	99.54	Finland
>CaBOL-1025776	Araneae	Lycosidae	Alopecosa pulverulenta	2465	99.54	Finland
>CaBOL-1025777	Araneae	Lycosidae	Alopecosa pulverulenta	2465	99.54	Finland
>CaBOL-1025778	Araneae	Lycosidae	Alopecosa pulverulenta	2465	99.54	Finland
>CaBOL-1025779	Araneae	Lycosidae	Alopecosa pulverulenta	2465	99.54	Finland
>CaBOL-1025778	Araneae	Lycosidae	Alopecosa pulverulenta	2465	99.38	Finland
>CaBOL-1025778	Araneae	Lycosidae	Alopecosa pulverulenta	2465	99.38	Finland
>CaBOL-1025778	Araneae	Lycosidae	Alopecosa pulverulenta	2465	99.38	Finland
>CaBOL-1025779	Araneae	Lycosidae	Alopecosa pulverulenta	2465	99.38	Finland
>CaBOL-1025779	Araneae	Lycosidae	Alopecosa pulverulenta	2465	99.38	Finland
>CaBOL-1025779	Araneae	Lycosidae	Alopecosa pulverulenta	2465	99.38	Finland
>CaBOL-1025778	Araneae	Lycosidae	Alopecosa pulverulenta	2465	99.23	Finland
>CaBOL-1025779	Araneae	Lycosidae	Alopecosa pulverulenta	2465	99.23	Finland
>CaBOL-1018812	Araneae	Araneidae	Araneus quadratus	2465	100	Finland
>CaBOL-1018812	Araneae	Araneidae	Araneus quadratus	2465	99.69	Finland
>CaBOL-1018812	Araneae	Araneidae	Araneus quadratus	2465	99.69	Finland
>CaBOL-1018812	Araneae	Araneidae	Araneus quadratus	2465	99.33	Finland
>CaBOL-1018812	Araneae	Araneidae	Araneus quadratus	2465	98.61	Finland
>CaBOL-1023808	Araneae	Salticidae	Attulus penicilloides	2465	99.54	Finland
>CaBOL-1023808	Araneae	Salticidae	Attulus penicilloides	2465	99.54	Finland
>CaBOL-1023808	Araneae	Salticidae	Attulus penicilloides	2465	99.54	Finland
>CaBOL-1023807	Araneae	Salticidae	Attulus penicilloides	2465	99.24	Finland
>CaBOL-1023808	Araneae	Salticidae	Attulus penicilloides	2465	98.56	Finland
>CaBOL-1023808	Araneae	Salticidae	Attulus penicilloides	2465	98.46	Finland
>CaBOL-1011146	Araneae	Salticidae	Attulus saltator	2465	99.85	Finland
>CaBOL-1011146	Araneae	Salticidae	Attulus saltator	2465	99.85	Finland
>CaBOL-1011146	Araneae	Salticidae	Attulus saltator	2465	99.08	Finland
>CaBOL-1011146	Araneae	Salticidae	Attulus saltator	2465	99.08	Finland
>CaBOL-1011146	Araneae	Salticidae	Attulus saltator	2465	99.08	Finland
>CaBOL-1012757	Araneae	Linyphiidae	Bolyphantes alticeps	2465	99.08	Finland
>CaBOL-1012757	Araneae	Linyphiidae	Bolyphantes alticeps	2465	99.08	Finland
>CaBOL-1012757	Araneae	Linyphiidae	Bolyphantes alticeps	2465	99.08	Finland
>CaBOL-1012757	Araneae	Linyphiidae	Bolyphantes alticeps	2465	99.08	Finland
>CaBOL-1012757	Araneae	Linyphiidae	Bolyphantes alticeps	2465	99.08	Finland
>CaBOL-1012757	Araneae	Linyphiidae	Bolyphantes alticeps	2465	99.08	Finland
>CaBOL-1012757	Araneae	Linyphiidae	Bolyphantes alticeps	2465	98.77	Finland
>CaBOL-1027313	Araneae	Linyphiidae	Ceratinella brevis	2465	99.08	Finland
>CaBOL-1027313	Araneae	Linyphiidae	Ceratinella brevis	2465	98.62	Finland
>CaBOL-1027313	Araneae	Linyphiidae	Ceratinella brevis	2465	98.62	Finland
>CaBOL-1020721	Araneae	Linyphiidae	Ceratinella brevis	2465	98.46	Finland
>CaBOL-1020721	Araneae	Linyphiidae	Ceratinella brevis	2465	98.31	Finland
>CaBOL-1020721	Araneae	Linyphiidae	Ceratinella brevis	2465	98.31	Finland
>CaBOL-1012560	Araneae	Araneidae	Cercidia prominens	2465	99.07	Finland
>CaBOL-1012561	Araneae	Araneidae	Cercidia prominens	2465	99.07	Finland
>CaBOL-1012562	Araneae	Araneidae	Cercidia prominens	2465	99.07	Finland
>CaBOL-1012560	Araneae	Araneidae	Cercidia prominens	2465	98.61	Finland
>CaBOL-1012561	Araneae	Araneidae	Cercidia prominens	2465	98.61	Finland
>CaBOL-1012562	Araneae	Araneidae	Cercidia prominens	2465	98.61	Finland
>CaBOL-1012560	Araneae	Araneidae	Cercidia prominens	2465	98.46	Finland
>CaBOL-1012561	Araneae	Araneidae	Cercidia prominens	2465	98.46	Finland
>CaBOL-1012562	Araneae	Araneidae	Cercidia prominens	2465	98.46	Finland
>CaBOL-1012560	Araneae	Araneidae	Cercidia prominens	2465	98.3	Finland
>CaBOL-1012561	Araneae	Araneidae	Cercidia prominens	2465	98.3	Finland
>CaBOL-1012562	Araneae	Araneidae	Cercidia prominens	2465	98.3	Finland
>CaBOL-1012542	Araneae	Theridiidae	Crustulina guttata	2465	96.79	Finland
>CaBOL-1012542	Araneae	Theridiidae	Crustulina guttata	2465	96.48	Finland
>CaBOL-1012542	Araneae	Theridiidae	Crustulina guttata	2465	96.48	Finland
>CaBOL-1012472	Araneae	Theridiidae	Crustulina sticta	2465	99.69	Finland
>CaBOL-1012472	Araneae	Theridiidae	Crustulina sticta	2465	99.69	Finland
>CaBOL-1018721	Araneae	Theridiidae	Crustulina sticta	2465	99.69	Finland
>CaBOL-1018721	Araneae	Theridiidae	Crustulina sticta	2465	99.69	Finland
>CaBOL-1018723	Araneae	Theridiidae	Crustulina sticta	2465	99.69	Finland
>CaBOL-1018723	Araneae	Theridiidae	Crustulina sticta	2465	99.69	Finland
>CaBOL-1018724	Araneae	Theridiidae	Crustulina sticta	2465	99.69	Finland
>CaBOL-1018724	Araneae	Theridiidae	Crustulina sticta	2465	99.69	Finland
>CaBOL-1012473	Araneae	Theridiidae	Crustulina sticta	2465	99.54	Finland
>CaBOL-1012473	Araneae	Theridiidae	Crustulina sticta	2465	99.54	Finland
>CaBOL-1018720	Araneae	Theridiidae	Crustulina sticta	2465	99.39	Finland
>CaBOL-1018720	Araneae	Theridiidae	Crustulina sticta	2465	99.39	Finland
>CaBOL-1018722	Araneae	Theridiidae	Crustulina sticta	2465	99.38	Finland
>CaBOL-1018722	Araneae	Theridiidae	Crustulina sticta	2465	99.38	Finland
>CaBOL-1004186	Araneae	Theridiidae	Cryptachaea riparia	2465	99.24	Finland
>CaBOL-1004186	Araneae	Theridiidae	Cryptachaea riparia	2465	99.24	Finland
>CaBOL-1012772	Araneae	Salticidae	Dendryphantes rudis	2465	98.32	Finland
>CaBOL-1012772	Araneae	Salticidae	Dendryphantes rudis	2465	98.17	Finland
>CaBOL-1012772	Araneae	Salticidae	Dendryphantes rudis	2465	98.17	Finland
>CaBOL-1012772	Araneae	Salticidae	Dendryphantes rudis	2465	97.71	Finland
>CaBOL-1018808	Araneae	Linyphiidae	Diplostyla concolor	2465	99.54	Finland
>CaBOL-1018808	Araneae	Linyphiidae	Diplostyla concolor	2465	99.51	Finland
>CaBOL-1018673	Araneae	Linyphiidae	Diplostyla concolor	2465	98.54	Finland
>CaBOL-1010361	Araneae	Theridiidae	Dipoena torva	2465	99.39	Finland
>CaBOL-1025749	Araneae	Gnaphosidae	Drassodes pubescens	2465	97.86	Finland
>CaBOL-1025750	Araneae	Gnaphosidae	Drassodes pubescens	2465	97.86	Finland
>CaBOL-1025749	Araneae	Gnaphosidae	Drassodes pubescens	2465	97.79	Finland
>CaBOL-1025750	Araneae	Gnaphosidae	Drassodes pubescens	2465	97.79	Finland
>CaBOL-1025749	Araneae	Gnaphosidae	Drassodes pubescens	2465	97.71	Finland
>CaBOL-1025749	Araneae	Gnaphosidae	Drassodes pubescens	2465	97.71	Finland
>CaBOL-1025749	Araneae	Gnaphosidae	Drassodes pubescens	2465	97.71	Finland
>CaBOL-1025750	Araneae	Gnaphosidae	Drassodes pubescens	2465	97.71	Finland
>CaBOL-1025750	Araneae	Gnaphosidae	Drassodes pubescens	2465	97.71	Finland
>CaBOL-1025750	Araneae	Gnaphosidae	Drassodes pubescens	2465	97.71	Finland
>CaBOL-1025761	Araneae	Gnaphosidae	Drassodes pubescens	2465	97.4	Finland
>CaBOL-1025761	Araneae	Gnaphosidae	Drassodes pubescens	2465	97.31	Finland
>CaBOL-1025761	Araneae	Gnaphosidae	Drassodes pubescens	2465	97.25	Finland
>CaBOL-1025761	Araneae	Gnaphosidae	Drassodes pubescens	2465	97.25	Finland
>CaBOL-1012741	Araneae	Linyphiidae	Gonatium rubens	2465	99.19	Finland
>CaBOL-1012741	Araneae	Linyphiidae	Gonatium rubens	2465	99.14	Finland
>CaBOL-1012741	Araneae	Linyphiidae	Gonatium rubens	2465	99.11	Finland
>CaBOL-1012741	Araneae	Linyphiidae	Gonatium rubens	2465	99.03	Finland
>CaBOL-1010011	Araneae	Gnaphosidae	Haplodrassus signifer	2465	97.09	Finland
>CaBOL-1010011	Araneae	Gnaphosidae	Haplodrassus signifer	2465	96.94	Finland
>CaBOL-1010011	Araneae	Gnaphosidae	Haplodrassus signifer	2465	96.94	Finland
>CaBOL-1010011	Araneae	Gnaphosidae	Haplodrassus signifer	2465	96.33	Finland
>CaBOL-1011680	Araneae	Araneidae	Hypsosinga sanguinea	2465	95.22	Finland
>CaBOL-1011680	Araneae	Araneidae	Hypsosinga sanguinea	2465	95.22	Finland
>CaBOL-1011680	Araneae	Araneidae	Hypsosinga sanguinea	2465	95.22	Finland
>CaBOL-1011680	Araneae	Araneidae	Hypsosinga sanguinea	2465	95.22	Finland
>CaBOL-1012360	Araneae	Araneidae	Larinioides cornutus	2465	99.85	Finland
>CaBOL-1018680	Araneae	Araneidae	Larinioides cornutus	2465	99.85	Finland
>CaBOL-1012360	Araneae	Araneidae	Larinioides cornutus	2465	99.69	Finland
>CaBOL-1012360	Araneae	Araneidae	Larinioides cornutus	2465	99.69	Finland
>CaBOL-1018680	Araneae	Araneidae	Larinioides cornutus	2465	99.69	Finland
>CaBOL-1018680	Araneae	Araneidae	Larinioides cornutus	2465	99.69	Finland
>CaBOL-1012360	Araneae	Araneidae	Larinioides cornutus	2465	99.54	Finland
>CaBOL-1018680	Araneae	Araneidae	Larinioides cornutus	2465	99.54	Finland
>CaBOL-1018804	Araneae	Araneidae	Larinioides cornutus	2465	99.23	Finland
>CaBOL-1018804	Araneae	Araneidae	Larinioides cornutus	2465	99.23	Finland
>CaBOL-1018804	Araneae	Araneidae	Larinioides cornutus	2465	98.92	Finland
>CaBOL-1018804	Araneae	Araneidae	Larinioides cornutus	2465	98.77	Finland
>CaBOL-1018804	Araneae	Araneidae	Larinioides cornutus	2465	98.77	Finland
>CaBOL-1018696	Araneae	Linyphiidae	Megalepthyphantes pseudocollinus	2465	96.6	Finland
>CaBOL-1018696	Araneae	Linyphiidae	Megalepthyphantes pseudocollinus	2465	96.6	Finland
>CaBOL-1018696	Araneae	Linyphiidae	Megalepthyphantes pseudocollinus	2465	96.45	Finland
>CaBOL-1018696	Araneae	Linyphiidae	Megalepthyphantes pseudocollinus	2465	96.45	Finland
>CaBOL-1018706	Araneae	Linyphiidae	Metopobactrus prominulus	2465	98.31	Finland
>CaBOL-1018706	Araneae	Linyphiidae	Metopobactrus prominulus	2465	98.16	Finland
>CaBOL-1018706	Araneae	Linyphiidae	Metopobactrus prominulus	2465	98.16	Finland
>CaBOL-1018706	Araneae	Linyphiidae	Metopobactrus prominulus	2465	98	Finland
>CaBOL-1011193	Araneae	Linyphiidae	Microneta viaria	2465	100	Finland
>CaBOL-1011193	Araneae	Linyphiidae	Microneta viaria	2465	100	Finland
>CaBOL-1020758	Araneae	Linyphiidae	Microneta viaria	2465	100	Finland
>CaBOL-1020758	Araneae	Linyphiidae	Microneta viaria	2465	100	Finland
>CaBOL-1020760	Araneae	Linyphiidae	Microneta viaria	2465	100	Finland
>CaBOL-1020760	Araneae	Linyphiidae	Microneta viaria	2465	100	Finland
>CaBOL-1011193	Araneae	Linyphiidae	Microneta viaria	2465	99.85	Finland
>CaBOL-1011193	Araneae	Linyphiidae	Microneta viaria	2465	99.85	Finland
>CaBOL-1011193	Araneae	Linyphiidae	Microneta viaria	2465	99.85	Finland
>CaBOL-1020758	Araneae	Linyphiidae	Microneta viaria	2465	99.85	Finland
>CaBOL-1020760	Araneae	Linyphiidae	Microneta viaria	2465	99.85	Finland
>CaBOL-1018714	Araneae	Linyphiidae	Microneta viaria	2465	99.84	Finland
>CaBOL-1018714	Araneae	Linyphiidae	Microneta viaria	2465	99.84	Finland
>CaBOL-1018715	Araneae	Linyphiidae	Microneta viaria	2465	99.84	Finland
>CaBOL-1018715	Araneae	Linyphiidae	Microneta viaria	2465	99.84	Finland
>CaBOL-1020757	Araneae	Linyphiidae	Microneta viaria	2465	99.84	Finland
>CaBOL-1020757	Araneae	Linyphiidae	Microneta viaria	2465	99.84	Finland
>CaBOL-1020758	Araneae	Linyphiidae	Microneta viaria	2465	99.84	Finland
>CaBOL-1020760	Araneae	Linyphiidae	Microneta viaria	2465	99.84	Finland
>CaBOL-1011193	Araneae	Linyphiidae	Microneta viaria	2465	99.69	Finland
>CaBOL-1020758	Araneae	Linyphiidae	Microneta viaria	2465	99.69	Finland
>CaBOL-1020760	Araneae	Linyphiidae	Microneta viaria	2465	99.69	Finland
>CaBOL-1011196	Araneae	Linyphiidae	Microneta viaria	2465	99.67	Finland
>CaBOL-1011196	Araneae	Linyphiidae	Microneta viaria	2465	99.67	Finland
>CaBOL-1018714	Araneae	Linyphiidae	Microneta viaria	2465	99.67	Finland
>CaBOL-1018715	Araneae	Linyphiidae	Microneta viaria	2465	99.67	Finland
>CaBOL-1020756	Araneae	Linyphiidae	Microneta viaria	2465	99.67	Finland
>CaBOL-1020756	Araneae	Linyphiidae	Microneta viaria	2465	99.67	Finland
>CaBOL-1020757	Araneae	Linyphiidae	Microneta viaria	2465	99.67	Finland
>CaBOL-1020757	Araneae	Linyphiidae	Microneta viaria	2465	99.67	Finland
>CaBOL-1020757	Araneae	Linyphiidae	Microneta viaria	2465	99.67	Finland
>CaBOL-1020759	Araneae	Linyphiidae	Microneta viaria	2465	99.67	Finland
>CaBOL-1020759	Araneae	Linyphiidae	Microneta viaria	2465	99.67	Finland
>CaBOL-1020761	Araneae	Linyphiidae	Microneta viaria	2465	99.67	Finland
>CaBOL-1020761	Araneae	Linyphiidae	Microneta viaria	2465	99.67	Finland
>CaBOL-1020762	Araneae	Linyphiidae	Microneta viaria	2465	99.67	Finland
>CaBOL-1020762	Araneae	Linyphiidae	Microneta viaria	2465	99.67	Finland
>CaBOL-1011196	Araneae	Linyphiidae	Microneta viaria	2465	99.54	Finland
>CaBOL-1011196	Araneae	Linyphiidae	Microneta viaria	2465	99.54	Finland
>CaBOL-1018714	Araneae	Linyphiidae	Microneta viaria	2465	99.54	Finland
>CaBOL-1018715	Araneae	Linyphiidae	Microneta viaria	2465	99.54	Finland
>CaBOL-1020757	Araneae	Linyphiidae	Microneta viaria	2465	99.54	Finland
>CaBOL-1011196	Araneae	Linyphiidae	Microneta viaria	2465	99.51	Finland
>CaBOL-1011196	Araneae	Linyphiidae	Microneta viaria	2465	99.39	Finland
>CaBOL-1020756	Araneae	Linyphiidae	Microneta viaria	2465	99.39	Finland
>CaBOL-1020757	Araneae	Linyphiidae	Microneta viaria	2465	99.39	Finland
>CaBOL-1020759	Araneae	Linyphiidae	Microneta viaria	2465	99.39	Finland
>CaBOL-1020761	Araneae	Linyphiidae	Microneta viaria	2465	99.39	Finland
>CaBOL-1020762	Araneae	Linyphiidae	Microneta viaria	2465	99.39	Finland
>CaBOL-1011167	Araneae	Linyphiidae	Microneta viaria	2465	98.69	Finland
>CaBOL-1011167	Araneae	Linyphiidae	Microneta viaria	2465	98.69	Finland
>CaBOL-1011195	Araneae	Linyphiidae	Microneta viaria	2465	98.69	Finland
>CaBOL-1011195	Araneae	Linyphiidae	Microneta viaria	2465	98.69	Finland
>CaBOL-1011198	Araneae	Linyphiidae	Microneta viaria	2465	98.69	Finland
>CaBOL-1011198	Araneae	Linyphiidae	Microneta viaria	2465	98.69	Finland
>CaBOL-1011195	Araneae	Linyphiidae	Microneta viaria	2465	98.52	Finland
>CaBOL-1011198	Araneae	Linyphiidae	Microneta viaria	2465	98.52	Finland
>CaBOL-1011195	Araneae	Linyphiidae	Microneta viaria	2465	98.46	Finland
>CaBOL-1011195	Araneae	Linyphiidae	Microneta viaria	2465	98.46	Finland
>CaBOL-1011198	Araneae	Linyphiidae	Microneta viaria	2465	98.46	Finland
>CaBOL-1011198	Araneae	Linyphiidae	Microneta viaria	2465	98.46	Finland
>CaBOL-1011195	Araneae	Linyphiidae	Microneta viaria	2465	98.31	Finland
>CaBOL-1011198	Araneae	Linyphiidae	Microneta viaria	2465	98.31	Finland
>CaBOL-1020756	Araneae	Linyphiidae	Microneta viaria	2465	96.54	Finland
>CaBOL-1020757	Araneae	Linyphiidae	Microneta viaria	2465	96.54	Finland
>CaBOL-1020759	Araneae	Linyphiidae	Microneta viaria	2465	96.54	Finland
>CaBOL-1020761	Araneae	Linyphiidae	Microneta viaria	2465	96.54	Finland
>CaBOL-1020762	Araneae	Linyphiidae	Microneta viaria	2465	96.54	Finland
>CaBOL-1012405	Araneae	Salticidae	Myrmarachne formicaria	2465	99.38	Finland
>CaBOL-1012405	Araneae	Salticidae	Myrmarachne formicaria	2465	99.38	Finland
>CaBOL-1012417	Araneae	Salticidae	Myrmarachne formicaria	2465	99.38	Finland
>CaBOL-1012417	Araneae	Salticidae	Myrmarachne formicaria	2465	99.38	Finland
>CaBOL-1016826	Araneae	Salticidae	Myrmarachne formicaria	2465	99.38	Finland
>CaBOL-1016826	Araneae	Salticidae	Myrmarachne formicaria	2465	99.38	Finland
>CaBOL-1012865	Araneae	Linyphiidae	Neriene clathrata	2465	99.85	Finland
>CaBOL-1012865	Araneae	Linyphiidae	Neriene clathrata	2465	99.85	Finland
>CaBOL-1012865	Araneae	Linyphiidae	Neriene clathrata	2465	99.85	Finland
>CaBOL-1012865	Araneae	Linyphiidae	Neriene clathrata	2465	97.86	Finland
>CaBOL-1016885	Araneae	Thomisidae	Ozyptila atomaria	2465	97.4	Finland
>CaBOL-1016885	Araneae	Thomisidae	Ozyptila atomaria	2465	96.94	Finland
>CaBOL-1016885	Araneae	Thomisidae	Ozyptila atomaria	2465	96.79	Finland
>CaBOL-1016885	Araneae	Thomisidae	Ozyptila atomaria	2465	96.48	Finland
>CaBOL-1012517	Araneae	Theridiidae	Parasteatoda lunata	2465	100	Finland
>CaBOL-1012596	Araneae	Theridiidae	Parasteatoda lunata	2465	100	Finland
>CaBOL-1012632	Araneae	Theridiidae	Parasteatoda lunata	2465	100	Finland
>CaBOL-1025797	Araneae	Lycosidae	Pardosa amentata	2465	98.92	Finland
>CaBOL-1025797	Araneae	Lycosidae	Pardosa amentata	2465	98.61	Finland
>CaBOL-1025797	Araneae	Lycosidae	Pardosa amentata	2465	98.61	Finland
>CaBOL-1025797	Araneae	Lycosidae	Pardosa amentata	2465	98.61	Finland
>CaBOL-1025797	Araneae	Lycosidae	Pardosa amentata	2465	98.61	Finland
>CaBOL-1025797	Araneae	Lycosidae	Pardosa amentata	2465	98.61	Finland
>CaBOL-1025797	Araneae	Lycosidae	Pardosa amentata	2465	98.46	Finland
>CaBOL-1025797	Araneae	Lycosidae	Pardosa amentata	2465	98.3	Finland
>CaBOL-1012534	Araneae	Theridiidae	Phylloneta impressa	2465	98.15	Finland
>CaBOL-1012534	Araneae	Theridiidae	Phylloneta impressa	2465	97.84	Finland
>CaBOL-1012534	Araneae	Theridiidae	Phylloneta impressa	2465	97.69	Finland
>CaBOL-1011192	Araneae	Theridiidae	Robertus arundineti	2465	100	Finland
>CaBOL-1011192	Araneae	Theridiidae	Robertus arundineti	2465	100	Finland
>CaBOL-1011192	Araneae	Theridiidae	Robertus arundineti	2465	100	Finland
>CaBOL-1011192	Araneae	Theridiidae	Robertus arundineti	2465	100	Finland
>CaBOL-1011192	Araneae	Theridiidae	Robertus arundineti	2465	99.85	Finland
>CaBOL-1011192	Araneae	Theridiidae	Robertus arundineti	2465	99.68	Finland
>CaBOL-1011192	Araneae	Theridiidae	Robertus arundineti	2465	99.54	Finland
>CaBOL-1020329	Araneae	Linyphiidae	Tallusia experta	2465	99.2	Finland
>CaBOL-1020329	Araneae	Linyphiidae	Tallusia experta	2465	98.92	Finland
>CaBOL-1020329	Araneae	Linyphiidae	Tallusia experta	2465	98.92	Finland
>CaBOL-1020329	Araneae	Linyphiidae	Tallusia experta	2465	98.92	Finland
>CaBOL-1020329	Araneae	Linyphiidae	Tallusia experta	2465	98.92	Finland
>CaBOL-1020329	Araneae	Linyphiidae	Tallusia experta	2465	98.46	Finland
>CaBOL-1020275	Araneae	Linyphiidae	Tenuiphantes mengei	2465	98.62	Finland
>CaBOL-1020275	Araneae	Linyphiidae	Tenuiphantes mengei	2465	98.62	Finland
>CaBOL-1020275	Araneae	Linyphiidae	Tenuiphantes mengei	2465	98.46	Finland
>CaBOL-1020288	Araneae	Linyphiidae	Tenuiphantes mengei	2465	98.46	Finland
>CaBOL-1020288	Araneae	Linyphiidae	Tenuiphantes mengei	2465	98.46	Finland
>CaBOL-1020275	Araneae	Linyphiidae	Tenuiphantes mengei	2465	98.31	Finland
>CaBOL-1020288	Araneae	Linyphiidae	Tenuiphantes mengei	2465	98.31	Finland
>CaBOL-1020288	Araneae	Linyphiidae	Tenuiphantes mengei	2465	98.16	Finland
>CaBOL-1010410	Araneae	Lycosidae	Trochosa terricola	2465	99.49	Finland
>CaBOL-1010410	Araneae	Lycosidae	Trochosa terricola	2465	99.38	Finland
>CaBOL-1010410	Araneae	Lycosidae	Trochosa terricola	2465	99.38	Finland
>CaBOL-1010410	Araneae	Lycosidae	Trochosa terricola	2465	99.38	Finland
>CaBOL-1010410	Araneae	Lycosidae	Trochosa terricola	2465	99.38	Finland
>CaBOL-1010410	Araneae	Lycosidae	Trochosa terricola	2465	99.38	Finland
>CaBOL-1010410	Araneae	Lycosidae	Trochosa terricola	2465	99.35	Finland
>CaBOL-1010422	Araneae	Lycosidae	Trochosa terricola	2465	99.16	Finland
>CaBOL-1012775	Araneae	Linyphiidae	Walckenaeria alticeps	2465	98.47	Finland
>CaBOL-1012775	Araneae	Linyphiidae	Walckenaeria alticeps	2465	98.47	Finland
>CaBOL-1012775	Araneae	Linyphiidae	Walckenaeria alticeps	2465	98.47	Finland
>CaBOL-1012776	Araneae	Linyphiidae	Walckenaeria alticeps	2465	98.47	Finland
>CaBOL-1012776	Araneae	Linyphiidae	Walckenaeria alticeps	2465	98.47	Finland
>CaBOL-1012776	Araneae	Linyphiidae	Walckenaeria alticeps	2465	98.47	Finland
>CaBOL-1012775	Araneae	Linyphiidae	Walckenaeria alticeps	2465	98.42	Finland
>CaBOL-1012776	Araneae	Linyphiidae	Walckenaeria alticeps	2465	98.42	Finland
>CaBOL-1012742	Araneae	Linyphiidae	Walckenaeria alticeps	2465	98.32	Finland
>CaBOL-1012742	Araneae	Linyphiidae	Walckenaeria alticeps	2465	98.32	Finland
>CaBOL-1012742	Araneae	Linyphiidae	Walckenaeria alticeps	2465	98.32	Finland
>CaBOL-1012749	Araneae	Linyphiidae	Walckenaeria alticeps	2465	98.32	Finland
>CaBOL-1012749	Araneae	Linyphiidae	Walckenaeria alticeps	2465	98.32	Finland
>CaBOL-1012749	Araneae	Linyphiidae	Walckenaeria alticeps	2465	98.32	Finland
>CaBOL-1012775	Araneae	Linyphiidae	Walckenaeria alticeps	2465	98.32	Finland
>CaBOL-1012775	Araneae	Linyphiidae	Walckenaeria alticeps	2465	98.32	Finland
>CaBOL-1012776	Araneae	Linyphiidae	Walckenaeria alticeps	2465	98.32	Finland
>CaBOL-1012776	Araneae	Linyphiidae	Walckenaeria alticeps	2465	98.32	Finland
>CaBOL-1012742	Araneae	Linyphiidae	Walckenaeria alticeps	2465	98.26	Finland
>CaBOL-1012749	Araneae	Linyphiidae	Walckenaeria alticeps	2465	98.26	Finland
>CaBOL-1012742	Araneae	Linyphiidae	Walckenaeria alticeps	2465	98.17	Finland
>CaBOL-1012742	Araneae	Linyphiidae	Walckenaeria alticeps	2465	98.17	Finland
>CaBOL-1012749	Araneae	Linyphiidae	Walckenaeria alticeps	2465	98.17	Finland
>CaBOL-1012749	Araneae	Linyphiidae	Walckenaeria alticeps	2465	98.17	Finland
>CaBOL-1012775	Araneae	Linyphiidae	Walckenaeria alticeps	2465	98.02	Finland
>CaBOL-1012776	Araneae	Linyphiidae	Walckenaeria alticeps	2465	98.02	Finland
>CaBOL-1012742	Araneae	Linyphiidae	Walckenaeria alticeps	2465	98.01	Finland
>CaBOL-1012749	Araneae	Linyphiidae	Walckenaeria alticeps	2465	98.01	Finland
>CaBOL-1012775	Araneae	Linyphiidae	Walckenaeria alticeps	2465	97.86	Finland
>CaBOL-1012776	Araneae	Linyphiidae	Walckenaeria alticeps	2465	97.86	Finland
>CaBOL-1012742	Araneae	Linyphiidae	Walckenaeria alticeps	2465	97.84	Finland
>CaBOL-1012749	Araneae	Linyphiidae	Walckenaeria alticeps	2465	97.84	Finland
>CaBOL-1012495	Araneae	Gnaphosidae	Zelotes longipes	2465	97.08	Finland
>CaBOL-1012494	Araneae	Gnaphosidae	Zelotes longipes	2465	97.07	Finland
>CaBOL-1020286	Araneae	Linyphiidae	Acartauchenius scurrilis	3380	96.03	France
>CaBOL-1020283	Araneae	Linyphiidae	Agyneta rurestris	3380	100	France
>CaBOL-1020289	Araneae	Linyphiidae	Agyneta rurestris	3380	100	France
>CaBOL-1026381	Araneae	Theridiidae	Anelosimus vittatus	3380	99.69	France
>CaBOL-1004216	Araneae	Araneidae	Argiope lobata	3380	99.23	France
>CaBOL-1004216	Araneae	Araneidae	Argiope lobata	3380	96.76	France
>CaBOL-1027313	Araneae	Linyphiidae	Ceratinella brevis	3380	98.31	France
>CaBOL-1020721	Araneae	Linyphiidae	Ceratinella brevis	3380	98	France
>CaBOL-1012542	Araneae	Theridiidae	Crustulina guttata	3380	96.33	France
>CaBOL-1018683	Araneae	Salticidae	Cyrba algerina	3380	98.15	France
>CaBOL-1012750	Araneae	Linyphiidae	Diplocephalus latifrons	3380	98.53	France
>CaBOL-1012750	Araneae	Linyphiidae	Diplocephalus latifrons	3380	98.53	France
>CaBOL-1012750	Araneae	Linyphiidae	Diplocephalus latifrons	3380	98.2	France
>CaBOL-1012750	Araneae	Linyphiidae	Diplocephalus latifrons	3380	98.2	France
>CaBOL-1012750	Araneae	Linyphiidae	Diplocephalus latifrons	3380	97.71	France
>CaBOL-1012750	Araneae	Linyphiidae	Diplocephalus latifrons	3380	95.26	France
>CaBOL-1012750	Araneae	Linyphiidae	Diplocephalus latifrons	3380	95.26	France
>CaBOL-1018808	Araneae	Linyphiidae	Diplostyla concolor	3380	99.69	France
>CaBOL-1018808	Araneae	Linyphiidae	Diplostyla concolor	3380	99.69	France
>CaBOL-1018808	Araneae	Linyphiidae	Diplostyla concolor	3380	99.54	France
>CaBOL-1018808	Araneae	Linyphiidae	Diplostyla concolor	3380	99.54	France
>CaBOL-1018808	Araneae	Linyphiidae	Diplostyla concolor	3380	99.54	France
>CaBOL-1018808	Araneae	Linyphiidae	Diplostyla concolor	3380	99.54	France
>CaBOL-1018808	Araneae	Linyphiidae	Diplostyla concolor	3380	99.54	France
>CaBOL-1018808	Araneae	Linyphiidae	Diplostyla concolor	3380	99.38	France
>CaBOL-1018673	Araneae	Linyphiidae	Diplostyla concolor	3380	98.3	France
>CaBOL-1018673	Araneae	Linyphiidae	Diplostyla concolor	3380	98.3	France
>CaBOL-1023786	Araneae	Linyphiidae	Erigone dentipalpis	3380	99.48	France
>CaBOL-1023798	Araneae	Linyphiidae	Erigone dentipalpis	3380	99.48	France
>CaBOL-1012475	Araneae	Theridiidae	Euryopis episinoides	3380	99.84	France
>CaBOL-1012481	Araneae	Theridiidae	Euryopis episinoides	3380	99.84	France
>CaBOL-1012488	Araneae	Theridiidae	Euryopis episinoides	3380	99.84	France
>CaBOL-1012489	Araneae	Theridiidae	Euryopis episinoides	3380	99.84	France
>CaBOL-1012490	Araneae	Theridiidae	Euryopis episinoides	3380	99.84	France
>CaBOL-1010007	Araneae	Linyphiidae	Frontinellina frutetorum	3380	99.85	France
>CaBOL-1010007	Araneae	Linyphiidae	Frontinellina frutetorum	3380	99.69	France
>CaBOL-1010007	Araneae	Linyphiidae	Frontinellina frutetorum	3380	98.92	France
>CaBOL-1010007	Araneae	Linyphiidae	Frontinellina frutetorum	3380	97.22	France
>CaBOL-1023820	Araneae	Gnaphosidae	Gnaphosa lucifuga	3380	96.62	France
>CaBOL-1023820	Araneae	Gnaphosidae	Gnaphosa lucifuga	3380	96.47	France
>CaBOL-1023820	Araneae	Gnaphosidae	Gnaphosa lucifuga	3380	96.47	France
>CaBOL-1023763	Araneae	Theridiidae	Kochiura aulica	3380	99.22	France
>CaBOL-1010052	Araneae	Theridiidae	Latrodectus tredecimguttatus	3380	99.53	France
>CaBOL-1027277	Araneae	Theridiidae	Latrodectus tredecimguttatus	3380	98.31	France
>CaBOL-1011759	Araneae	Theridiidae	Neottiura uncinata	3380	100	France
>CaBOL-1011759	Araneae	Theridiidae	Neottiura uncinata	3380	99.85	France
>CaBOL-1011759	Araneae	Theridiidae	Neottiura uncinata	3380	99.85	France
>CaBOL-1011759	Araneae	Theridiidae	Neottiura uncinata	3380	99.85	France
>CaBOL-1011759	Araneae	Theridiidae	Neottiura uncinata	3380	99.85	France
>CaBOL-1011759	Araneae	Theridiidae	Neottiura uncinata	3380	99.85	France
>CaBOL-1011759	Araneae	Theridiidae	Neottiura uncinata	3380	99.85	France
>CaBOL-1011759	Araneae	Theridiidae	Neottiura uncinata	3380	99.69	France
>CaBOL-1011759	Araneae	Theridiidae	Neottiura uncinata	3380	99.54	France
>CaBOL-1012408	Araneae	Araneidae	Nuctenea umbratica	3380	99.84	France
>CaBOL-1025797	Araneae	Lycosidae	Pardosa amentata	3380	98.52	France
>CaBOL-1004192	Araneae	Salticidae	Phlegra cinereofasciata	3380	96.74	France
>CaBOL-1004193	Araneae	Salticidae	Phlegra cinereofasciata	3380	96.74	France
>CaBOL-1012534	Araneae	Theridiidae	Phylloneta impressa	3380	99.69	France
>CaBOL-1025819	Araneae	Lycosidae	Piratula latitans	3380	100	France
>CaBOL-1025819	Araneae	Lycosidae	Piratula latitans	3380	99.69	France
>CaBOL-1025819	Araneae	Lycosidae	Piratula latitans	3380	99.69	France
>CaBOL-1026357	Araneae	Lycosidae	Piratula latitans	3380	99.54	France
>CaBOL-1025819	Araneae	Lycosidae	Piratula latitans	3380	98.18	France
>CaBOL-1026357	Araneae	Lycosidae	Piratula latitans	3380	98.09	France
>CaBOL-1025819	Araneae	Lycosidae	Piratula latitans	3380	97.93	France
>CaBOL-1023783	Araneae	Salticidae	Pseudeuophrys erratica	3380	99.69	France
>CaBOL-1023783	Araneae	Salticidae	Pseudeuophrys erratica	3380	99.66	France
>CaBOL-1025788	Araneae	Salticidae	Pseudeuophrys erratica	3380	96.45	France
>CaBOL-1012487	Araneae	Salticidae	Pseudicius encarpatus	3380	98.6	France
>CaBOL-1011699	Araneae	Theridiidae	Simitidion simile	3380	100	France
>CaBOL-1011699	Araneae	Theridiidae	Simitidion simile	3380	100	France
>CaBOL-1011699	Araneae	Theridiidae	Simitidion simile	3380	100	France
>CaBOL-1011699	Araneae	Theridiidae	Simitidion simile	3380	100	France
>CaBOL-1023793	Araneae	Linyphiidae	Styloctetor romanus	3380	100	France
>CaBOL-1023793	Araneae	Linyphiidae	Styloctetor romanus	3380	99.53	France
>CaBOL-1023793	Araneae	Linyphiidae	Styloctetor romanus	3380	99.22	France
>CaBOL-1023793	Araneae	Linyphiidae	Styloctetor romanus	3380	98.91	France
>CaBOL-1012782	Araneae	Thomisidae	Thomisus onustus	3380	98.54	France
>CaBOL-1010410	Araneae	Lycosidae	Trochosa terricola	3380	99.54	France
>CaBOL-1010349	Araneae	Thomisidae	Xysticus acerbus	3380	100	France
>CaBOL-1010349	Araneae	Thomisidae	Xysticus acerbus	3380	100	France
>CaBOL-1010349	Araneae	Thomisidae	Xysticus acerbus	3380	100	France
>CaBOL-1004249	Araneae	Araneidae	Aculepeira ceropegia	0	100	Georgia
>CaBOL-1004250	Araneae	Araneidae	Aculepeira ceropegia	0	100	Georgia
>CaBOL-1020283	Araneae	Linyphiidae	Agyneta rurestris	0	100	Georgia
>CaBOL-1020289	Araneae	Linyphiidae	Agyneta rurestris	0	100	Georgia
>CaBOL-1025775	Araneae	Lycosidae	Alopecosa pulverulenta	0	100	Georgia
>CaBOL-1025775	Araneae	Lycosidae	Alopecosa pulverulenta	0	100	Georgia
>CaBOL-1025776	Araneae	Lycosidae	Alopecosa pulverulenta	0	100	Georgia
>CaBOL-1025776	Araneae	Lycosidae	Alopecosa pulverulenta	0	100	Georgia
>CaBOL-1025777	Araneae	Lycosidae	Alopecosa pulverulenta	0	100	Georgia
>CaBOL-1025777	Araneae	Lycosidae	Alopecosa pulverulenta	0	100	Georgia
>CaBOL-1025777	Araneae	Lycosidae	Alopecosa pulverulenta	0	100	Georgia
>CaBOL-1025778	Araneae	Lycosidae	Alopecosa pulverulenta	0	100	Georgia
>CaBOL-1025779	Araneae	Lycosidae	Alopecosa pulverulenta	0	100	Georgia
>CaBOL-1025775	Araneae	Lycosidae	Alopecosa pulverulenta	0	99.39	Georgia
>CaBOL-1025775	Araneae	Lycosidae	Alopecosa pulverulenta	0	99.39	Georgia
>CaBOL-1025776	Araneae	Lycosidae	Alopecosa pulverulenta	0	99.39	Georgia
>CaBOL-1025776	Araneae	Lycosidae	Alopecosa pulverulenta	0	99.39	Georgia
>CaBOL-1025777	Araneae	Lycosidae	Alopecosa pulverulenta	0	99.39	Georgia
>CaBOL-1025778	Araneae	Lycosidae	Alopecosa pulverulenta	0	99.39	Georgia
>CaBOL-1025778	Araneae	Lycosidae	Alopecosa pulverulenta	0	99.39	Georgia
>CaBOL-1025778	Araneae	Lycosidae	Alopecosa pulverulenta	0	99.39	Georgia
>CaBOL-1025779	Araneae	Lycosidae	Alopecosa pulverulenta	0	99.39	Georgia
>CaBOL-1025779	Araneae	Lycosidae	Alopecosa pulverulenta	0	99.39	Georgia
>CaBOL-1025779	Araneae	Lycosidae	Alopecosa pulverulenta	0	99.39	Georgia
>CaBOL-1016822	Araneae	Lycosidae	Alopecosa taeniopus	0	99.09	Georgia
>CaBOL-1018747	Araneae	Lycosidae	Alopecosa taeniopus	0	99.09	Georgia
>CaBOL-1010057	Araneae	Lycosidae	Arctosa tbilisiensis	0	100	Georgia
>CaBOL_1010072	Araneae	Lycosidae	Arctosa tbilisiensis	0	100	Georgia
>CaBOL-1010057	Araneae	Lycosidae	Arctosa tbilisiensis	0	99.63	Georgia
>CaBOL_1010072	Araneae	Lycosidae	Arctosa tbilisiensis	0	99.63	Georgia
>CaBOL-1023807	Araneae	Salticidae	Attulus penicilloides	0	98.63	Georgia
>CaBOL-1023808	Araneae	Salticidae	Attulus penicilloides	0	98.63	Georgia
>CaBOL-1010063	Araneae	Thomisidae	Bassaniodes pseudorectilineus	0	100	Georgia
>CaBOL-1010431	Araneae	Thomisidae	Bassaniodes pseudorectilineus	0	100	Georgia
>CaBOL-1011143	Araneae	Linyphiidae	Centromerus minor	0	99.39	Georgia
>CaBOL-1020777	Araneae	Linyphiidae	Centromerus minor	0	99.39	Georgia
>CaBOL-1011143	Araneae	Linyphiidae	Centromerus minor	0	99.36	Georgia
>CaBOL-1020776	Araneae	Linyphiidae	Centromerus minor	0	99.36	Georgia
>CaBOL-1020776	Araneae	Linyphiidae	Centromerus minor	0	99.36	Georgia
>CaBOL-1020777	Araneae	Linyphiidae	Centromerus minor	0	99.36	Georgia
>CaBOL-1012738	Araneae	Linyphiidae	Centromerus sylvaticus	0	100	Georgia
>CaBOL-1012746	Araneae	Linyphiidae	Centromerus sylvaticus	0	100	Georgia
>CaBOL-1012738	Araneae	Linyphiidae	Centromerus sylvaticus	0	99.21	Georgia
>CaBOL-1012739	Araneae	Linyphiidae	Centromerus sylvaticus	0	99.21	Georgia
>CaBOL-1012739	Araneae	Linyphiidae	Centromerus sylvaticus	0	99.21	Georgia
>CaBOL-1012746	Araneae	Linyphiidae	Centromerus sylvaticus	0	99.21	Georgia
>CaBOL-1012738	Araneae	Linyphiidae	Centromerus sylvaticus	0	99.13	Georgia
>CaBOL-1012743	Araneae	Linyphiidae	Centromerus sylvaticus	0	99.13	Georgia
>CaBOL-1012743	Araneae	Linyphiidae	Centromerus sylvaticus	0	99.13	Georgia
>CaBOL-1012746	Araneae	Linyphiidae	Centromerus sylvaticus	0	99.13	Georgia
>CaBOL-1012739	Araneae	Linyphiidae	Centromerus sylvaticus	0	98.96	Georgia
>CaBOL-1012743	Araneae	Linyphiidae	Centromerus sylvaticus	0	98.96	Georgia
>CaBOL-1020721	Araneae	Linyphiidae	Ceratinella brevis	0	98.18	Georgia
>CaBOL-1027313	Araneae	Linyphiidae	Ceratinella brevis	0	98.18	Georgia
>CaBOL-1012560	Araneae	Araneidae	Cercidia prominens	0	100	Georgia
>CaBOL-1012560	Araneae	Araneidae	Cercidia prominens	0	100	Georgia
>CaBOL-1012561	Araneae	Araneidae	Cercidia prominens	0	100	Georgia
>CaBOL-1012561	Araneae	Araneidae	Cercidia prominens	0	100	Georgia
>CaBOL-1012562	Araneae	Araneidae	Cercidia prominens	0	100	Georgia
>CaBOL-1012562	Araneae	Araneidae	Cercidia prominens	0	100	Georgia
>CaBOL-1027283	Araneae	Gnaphosidae	Civizelotes caucasius	0	99.85	Georgia
>CaBOL-1027284	Araneae	Gnaphosidae	Civizelotes caucasius	0	99.85	Georgia
>CaBOL-1004224	Araneae	Theridiidae	Coscinida tibialis	0	100	Georgia
>CaBOL-1004225	Araneae	Theridiidae	Coscinida tibialis	0	100	Georgia
>CaBOL-1012472	Araneae	Theridiidae	Crustulina sticta	0	100	Georgia
>CaBOL-1012472	Araneae	Theridiidae	Crustulina sticta	0	100	Georgia
>CaBOL-1012472	Araneae	Theridiidae	Crustulina sticta	0	100	Georgia
>CaBOL-1012472	Araneae	Theridiidae	Crustulina sticta	0	100	Georgia
>CaBOL-1018721	Araneae	Theridiidae	Crustulina sticta	0	100	Georgia
>CaBOL-1018721	Araneae	Theridiidae	Crustulina sticta	0	100	Georgia
>CaBOL-1018721	Araneae	Theridiidae	Crustulina sticta	0	100	Georgia
>CaBOL-1018723	Araneae	Theridiidae	Crustulina sticta	0	100	Georgia
>CaBOL-1018723	Araneae	Theridiidae	Crustulina sticta	0	100	Georgia
>CaBOL-1018723	Araneae	Theridiidae	Crustulina sticta	0	100	Georgia
>CaBOL-1018724	Araneae	Theridiidae	Crustulina sticta	0	100	Georgia
>CaBOL-1018724	Araneae	Theridiidae	Crustulina sticta	0	100	Georgia
>CaBOL-1018724	Araneae	Theridiidae	Crustulina sticta	0	100	Georgia
>CaBOL-1012472	Araneae	Theridiidae	Crustulina sticta	0	99.85	Georgia
>CaBOL-1012473	Araneae	Theridiidae	Crustulina sticta	0	99.85	Georgia
>CaBOL-1012473	Araneae	Theridiidae	Crustulina sticta	0	99.85	Georgia
>CaBOL-1012473	Araneae	Theridiidae	Crustulina sticta	0	99.85	Georgia
>CaBOL-1012473	Araneae	Theridiidae	Crustulina sticta	0	99.85	Georgia
>CaBOL-1012473	Araneae	Theridiidae	Crustulina sticta	0	99.85	Georgia
>CaBOL-1018721	Araneae	Theridiidae	Crustulina sticta	0	99.85	Georgia
>CaBOL-1018722	Araneae	Theridiidae	Crustulina sticta	0	99.85	Georgia
>CaBOL-1018723	Araneae	Theridiidae	Crustulina sticta	0	99.85	Georgia
>CaBOL-1018724	Araneae	Theridiidae	Crustulina sticta	0	99.85	Georgia
>CaBOL-1012472	Araneae	Theridiidae	Crustulina sticta	0	99.7	Georgia
>CaBOL-1018720	Araneae	Theridiidae	Crustulina sticta	0	99.7	Georgia
>CaBOL-1018720	Araneae	Theridiidae	Crustulina sticta	0	99.7	Georgia
>CaBOL-1018720	Araneae	Theridiidae	Crustulina sticta	0	99.7	Georgia
>CaBOL-1018720	Araneae	Theridiidae	Crustulina sticta	0	99.7	Georgia
>CaBOL-1018721	Araneae	Theridiidae	Crustulina sticta	0	99.7	Georgia
>CaBOL-1018721	Araneae	Theridiidae	Crustulina sticta	0	99.7	Georgia
>CaBOL-1018722	Araneae	Theridiidae	Crustulina sticta	0	99.7	Georgia
>CaBOL-1018722	Araneae	Theridiidae	Crustulina sticta	0	99.7	Georgia
>CaBOL-1018722	Araneae	Theridiidae	Crustulina sticta	0	99.7	Georgia
>CaBOL-1018722	Araneae	Theridiidae	Crustulina sticta	0	99.7	Georgia
>CaBOL-1018723	Araneae	Theridiidae	Crustulina sticta	0	99.7	Georgia
>CaBOL-1018723	Araneae	Theridiidae	Crustulina sticta	0	99.7	Georgia
>CaBOL-1018724	Araneae	Theridiidae	Crustulina sticta	0	99.7	Georgia
>CaBOL-1018724	Araneae	Theridiidae	Crustulina sticta	0	99.7	Georgia
>CaBOL-1012473	Araneae	Theridiidae	Crustulina sticta	0	99.54	Georgia
>CaBOL-1018720	Araneae	Theridiidae	Crustulina sticta	0	99.54	Georgia
>CaBOL-1018720	Araneae	Theridiidae	Crustulina sticta	0	99.39	Georgia
>CaBOL-1018722	Araneae	Theridiidae	Crustulina sticta	0	99.39	Georgia
>CaBOL-1020255	Araneae	Linyphiidae	Diplostyla concolor	0	100	Georgia
>CaBOL-1020316	Araneae	Linyphiidae	Diplostyla concolor	0	100	Georgia
>CaBOL-1018808	Araneae	Linyphiidae	Diplostyla concolor	0	98.78	Georgia
>CaBOL-1018808	Araneae	Linyphiidae	Diplostyla concolor	0	98.78	Georgia
>CaBOL-1020255	Araneae	Linyphiidae	Diplostyla concolor	0	98.78	Georgia
>CaBOL-1020316	Araneae	Linyphiidae	Diplostyla concolor	0	98.78	Georgia
>CaBOL-1018673	Araneae	Linyphiidae	Diplostyla concolor	0	98.02	Georgia
>CaBOL-1018673	Araneae	Linyphiidae	Diplostyla concolor	0	98.02	Georgia
>CaBOL-1020255	Araneae	Linyphiidae	Diplostyla concolor	0	98.02	Georgia
>CaBOL-1020316	Araneae	Linyphiidae	Diplostyla concolor	0	98.02	Georgia
>CaBOL-1018673	Araneae	Linyphiidae	Diplostyla concolor	0	97.87	Georgia
>CaBOL-1018808	Araneae	Linyphiidae	Diplostyla concolor	0	97.87	Georgia
>CaBOL-1025749	Araneae	Gnaphosidae	Drassodes pubescens	0	100	Georgia
>CaBOL-1025750	Araneae	Gnaphosidae	Drassodes pubescens	0	100	Georgia
>CaBOL-1025749	Araneae	Gnaphosidae	Drassodes pubescens	0	97.11	Georgia
>CaBOL-1025750	Araneae	Gnaphosidae	Drassodes pubescens	0	97.11	Georgia
>CaBOL-1025761	Araneae	Gnaphosidae	Drassodes pubescens	0	97.11	Georgia
>CaBOL-1025761	Araneae	Gnaphosidae	Drassodes pubescens	0	97.11	Georgia
>CaBOL-1023287	Araneae	Theridiidae	Enoplognatha serratosignata	0	100	Georgia
>CaBOL-1023288	Araneae	Theridiidae	Enoplognatha serratosignata	0	100	Georgia
>CaBOL-1020714	Araneae	Theridiidae	Enoplognatha thoracica	0	100	Georgia
>CaBOL-1020715	Araneae	Theridiidae	Enoplognatha thoracica	0	100	Georgia
>CaBOL-1004184	Araneae	Theridiidae	Episinus truncatus	0	99.7	Georgia
>CaBOL-1004185	Araneae	Theridiidae	Episinus truncatus	0	99.7	Georgia
>CaBOL-1004183	Araneae	Theridiidae	Episinus truncatus	0	98.94	Georgia
>CaBOL-1004185	Araneae	Theridiidae	Episinus truncatus	0	98.94	Georgia
>CaBOL-1004183	Araneae	Theridiidae	Episinus truncatus	0	98.63	Georgia
>CaBOL-1004184	Araneae	Theridiidae	Episinus truncatus	0	98.63	Georgia
>CaBOL-1023786	Araneae	Linyphiidae	Erigone dentipalpis	0	99.54	Georgia
>CaBOL-1023798	Araneae	Linyphiidae	Erigone dentipalpis	0	99.54	Georgia
>CaBOL-1012475	Araneae	Theridiidae	Euryopis episinoides	0	100	Georgia
>CaBOL-1012475	Araneae	Theridiidae	Euryopis episinoides	0	100	Georgia
>CaBOL-1012475	Araneae	Theridiidae	Euryopis episinoides	0	100	Georgia
>CaBOL-1012475	Araneae	Theridiidae	Euryopis episinoides	0	100	Georgia
>CaBOL-1012481	Araneae	Theridiidae	Euryopis episinoides	0	100	Georgia
>CaBOL-1012481	Araneae	Theridiidae	Euryopis episinoides	0	100	Georgia
>CaBOL-1012481	Araneae	Theridiidae	Euryopis episinoides	0	100	Georgia
>CaBOL-1012481	Araneae	Theridiidae	Euryopis episinoides	0	100	Georgia
>CaBOL-1012488	Araneae	Theridiidae	Euryopis episinoides	0	100	Georgia
>CaBOL-1012488	Araneae	Theridiidae	Euryopis episinoides	0	100	Georgia
>CaBOL-1012488	Araneae	Theridiidae	Euryopis episinoides	0	100	Georgia
>CaBOL-1012488	Araneae	Theridiidae	Euryopis episinoides	0	100	Georgia
>CaBOL-1012489	Araneae	Theridiidae	Euryopis episinoides	0	100	Georgia
>CaBOL-1012489	Araneae	Theridiidae	Euryopis episinoides	0	100	Georgia
>CaBOL-1012489	Araneae	Theridiidae	Euryopis episinoides	0	100	Georgia
>CaBOL-1012489	Araneae	Theridiidae	Euryopis episinoides	0	100	Georgia
>CaBOL-1012490	Araneae	Theridiidae	Euryopis episinoides	0	100	Georgia
>CaBOL-1012490	Araneae	Theridiidae	Euryopis episinoides	0	100	Georgia
>CaBOL-1012490	Araneae	Theridiidae	Euryopis episinoides	0	100	Georgia
>CaBOL-1012490	Araneae	Theridiidae	Euryopis episinoides	0	100	Georgia
>CaBOL-1012475	Araneae	Theridiidae	Euryopis episinoides	0	98.18	Georgia
>CaBOL-1012481	Araneae	Theridiidae	Euryopis episinoides	0	98.18	Georgia
>CaBOL-1012482	Araneae	Theridiidae	Euryopis episinoides	0	98.18	Georgia
>CaBOL-1012482	Araneae	Theridiidae	Euryopis episinoides	0	98.18	Georgia
>CaBOL-1012482	Araneae	Theridiidae	Euryopis episinoides	0	98.18	Georgia
>CaBOL-1012482	Araneae	Theridiidae	Euryopis episinoides	0	98.18	Georgia
>CaBOL-1012482	Araneae	Theridiidae	Euryopis episinoides	0	98.18	Georgia
>CaBOL-1012488	Araneae	Theridiidae	Euryopis episinoides	0	98.18	Georgia
>CaBOL-1012489	Araneae	Theridiidae	Euryopis episinoides	0	98.18	Georgia
>CaBOL-1012490	Araneae	Theridiidae	Euryopis episinoides	0	98.18	Georgia
>CaBOL-1023820	Araneae	Gnaphosidae	Gnaphosa lucifuga	0	98.63	Georgia
>CaBOL-1027339	Araneae	Gnaphosidae	Gnaphosa lucifuga	0	98.63	Georgia
>CaBOL-1020242	Araneae	Linyphiidae	Ipa keyserlingi	0	100	Georgia
>CaBOL-1023763	Araneae	Theridiidae	Kochiura aulica	0	100	Georgia
>CaBOL-1010003	Araneae	Theridiidae	Kochiura aulica	0	100	Georgia
>CaBOL-1018680	Araneae	Araneidae	Larinioides cornutus	0	100	Georgia
>CaBOL-1012360	Araneae	Araneidae	Larinioides cornutus	0	99.7	Georgia
>CaBOL-1018680	Araneae	Araneidae	Larinioides cornutus	0	99.7	Georgia
>CaBOL-1012360	Araneae	Araneidae	Larinioides cornutus	0	98.78	Georgia
>CaBOL-1018804	Araneae	Araneidae	Larinioides cornutus	0	98.78	Georgia
>CaBOL-1018804	Araneae	Araneidae	Larinioides cornutus	0	98.78	Georgia
>CaBOL-1010052	Araneae	Theridiidae	Latrodectus tredecimguttatus	0	99.85	Georgia
>CaBOL-1027277	Araneae	Theridiidae	Latrodectus tredecimguttatus	0	99.85	Georgia
>CaBOL-1010056	Araneae	Araneidae	Leviellus caspicus	0	99.24	Georgia
>CaBOL-1010360	Araneae	Araneidae	Leviellus caspicus	0	99.24	Georgia
>CaBOL_1009760	Araneae	Araneidae	Leviellus caspicus	0	99.03	Georgia
>CaBOL-1010360	Araneae	Araneidae	Leviellus caspicus	0	99.03	Georgia
>CaBOL_1009760	Araneae	Araneidae	Leviellus caspicus	0	98.84	Georgia
>CaBOL-1010056	Araneae	Araneidae	Leviellus caspicus	0	98.84	Georgia
>CaBOL-1011167	Araneae	Linyphiidae	Microneta viaria	0	100	Georgia
>CaBOL-1011193	Araneae	Linyphiidae	Microneta viaria	0	100	Georgia
>CaBOL-1011193	Araneae	Linyphiidae	Microneta viaria	0	100	Georgia
>CaBOL-1011193	Araneae	Linyphiidae	Microneta viaria	0	100	Georgia
>CaBOL-1011195	Araneae	Linyphiidae	Microneta viaria	0	100	Georgia
>CaBOL-1011196	Araneae	Linyphiidae	Microneta viaria	0	100	Georgia
>CaBOL-1011196	Araneae	Linyphiidae	Microneta viaria	0	100	Georgia
>CaBOL-1011196	Araneae	Linyphiidae	Microneta viaria	0	100	Georgia
>CaBOL-1011196	Araneae	Linyphiidae	Microneta viaria	0	100	Georgia
>CaBOL-1018714	Araneae	Linyphiidae	Microneta viaria	0	100	Georgia
>CaBOL-1018715	Araneae	Linyphiidae	Microneta viaria	0	100	Georgia
>CaBOL-1018715	Araneae	Linyphiidae	Microneta viaria	0	100	Georgia
>CaBOL-1018715	Araneae	Linyphiidae	Microneta viaria	0	100	Georgia
>CaBOL-1020756	Araneae	Linyphiidae	Microneta viaria	0	100	Georgia
>CaBOL-1020756	Araneae	Linyphiidae	Microneta viaria	0	100	Georgia
>CaBOL-1020756	Araneae	Linyphiidae	Microneta viaria	0	100	Georgia
>CaBOL-1020756	Araneae	Linyphiidae	Microneta viaria	0	100	Georgia
>CaBOL-1020756	Araneae	Linyphiidae	Microneta viaria	0	100	Georgia
>CaBOL-1020757	Araneae	Linyphiidae	Microneta viaria	0	100	Georgia
>CaBOL-1020758	Araneae	Linyphiidae	Microneta viaria	0	100	Georgia
>CaBOL-1020758	Araneae	Linyphiidae	Microneta viaria	0	100	Georgia
>CaBOL-1020758	Araneae	Linyphiidae	Microneta viaria	0	100	Georgia
>CaBOL-1020759	Araneae	Linyphiidae	Microneta viaria	0	100	Georgia
>CaBOL-1020759	Araneae	Linyphiidae	Microneta viaria	0	100	Georgia
>CaBOL-1020759	Araneae	Linyphiidae	Microneta viaria	0	100	Georgia
>CaBOL-1020759	Araneae	Linyphiidae	Microneta viaria	0	100	Georgia
>CaBOL-1020760	Araneae	Linyphiidae	Microneta viaria	0	100	Georgia
>CaBOL-1020760	Araneae	Linyphiidae	Microneta viaria	0	100	Georgia
>CaBOL-1020760	Araneae	Linyphiidae	Microneta viaria	0	100	Georgia
>CaBOL-1020761	Araneae	Linyphiidae	Microneta viaria	0	100	Georgia
>CaBOL-1020761	Araneae	Linyphiidae	Microneta viaria	0	100	Georgia
>CaBOL-1020761	Araneae	Linyphiidae	Microneta viaria	0	100	Georgia
>CaBOL-1020761	Araneae	Linyphiidae	Microneta viaria	0	100	Georgia
>CaBOL-1020762	Araneae	Linyphiidae	Microneta viaria	0	100	Georgia
>CaBOL-1020762	Araneae	Linyphiidae	Microneta viaria	0	100	Georgia
>CaBOL-1020762	Araneae	Linyphiidae	Microneta viaria	0	100	Georgia
>CaBOL-1020762	Araneae	Linyphiidae	Microneta viaria	0	100	Georgia
>CaBOL-1011167	Araneae	Linyphiidae	Microneta viaria	0	99.85	Georgia
>CaBOL-1011193	Araneae	Linyphiidae	Microneta viaria	0	99.85	Georgia
>CaBOL-1011193	Araneae	Linyphiidae	Microneta viaria	0	99.85	Georgia
>CaBOL-1011195	Araneae	Linyphiidae	Microneta viaria	0	99.85	Georgia
>CaBOL-1011198	Araneae	Linyphiidae	Microneta viaria	0	99.85	Georgia
>CaBOL-1011198	Araneae	Linyphiidae	Microneta viaria	0	99.85	Georgia
>CaBOL-1018714	Araneae	Linyphiidae	Microneta viaria	0	99.85	Georgia
>CaBOL-1018714	Araneae	Linyphiidae	Microneta viaria	0	99.85	Georgia
>CaBOL-1018714	Araneae	Linyphiidae	Microneta viaria	0	99.85	Georgia
>CaBOL-1018714	Araneae	Linyphiidae	Microneta viaria	0	99.85	Georgia
>CaBOL-1018715	Araneae	Linyphiidae	Microneta viaria	0	99.85	Georgia
>CaBOL-1018715	Araneae	Linyphiidae	Microneta viaria	0	99.85	Georgia
>CaBOL-1020757	Araneae	Linyphiidae	Microneta viaria	0	99.85	Georgia
>CaBOL-1020757	Araneae	Linyphiidae	Microneta viaria	0	99.85	Georgia
>CaBOL-1020757	Araneae	Linyphiidae	Microneta viaria	0	99.85	Georgia
>CaBOL-1020757	Araneae	Linyphiidae	Microneta viaria	0	99.85	Georgia
>CaBOL-1020758	Araneae	Linyphiidae	Microneta viaria	0	99.85	Georgia
>CaBOL-1020758	Araneae	Linyphiidae	Microneta viaria	0	99.85	Georgia
>CaBOL-1020760	Araneae	Linyphiidae	Microneta viaria	0	99.85	Georgia
>CaBOL-1020760	Araneae	Linyphiidae	Microneta viaria	0	99.85	Georgia
>CaBOL-1011193	Araneae	Linyphiidae	Microneta viaria	0	99.7	Georgia
>CaBOL-1011193	Araneae	Linyphiidae	Microneta viaria	0	99.7	Georgia
>CaBOL-1011193	Araneae	Linyphiidae	Microneta viaria	0	99.7	Georgia
>CaBOL-1011193	Araneae	Linyphiidae	Microneta viaria	0	99.7	Georgia
>CaBOL-1011193	Araneae	Linyphiidae	Microneta viaria	0	99.7	Georgia
>CaBOL-1011196	Araneae	Linyphiidae	Microneta viaria	0	99.7	Georgia
>CaBOL-1011196	Araneae	Linyphiidae	Microneta viaria	0	99.7	Georgia
>CaBOL-1011196	Araneae	Linyphiidae	Microneta viaria	0	99.7	Georgia
>CaBOL-1011196	Araneae	Linyphiidae	Microneta viaria	0	99.7	Georgia
>CaBOL-1018715	Araneae	Linyphiidae	Microneta viaria	0	99.7	Georgia
>CaBOL-1018715	Araneae	Linyphiidae	Microneta viaria	0	99.7	Georgia
>CaBOL-1018715	Araneae	Linyphiidae	Microneta viaria	0	99.7	Georgia
>CaBOL-1018715	Araneae	Linyphiidae	Microneta viaria	0	99.7	Georgia
>CaBOL-1018715	Araneae	Linyphiidae	Microneta viaria	0	99.7	Georgia
>CaBOL-1020756	Araneae	Linyphiidae	Microneta viaria	0	99.7	Georgia
>CaBOL-1020756	Araneae	Linyphiidae	Microneta viaria	0	99.7	Georgia
>CaBOL-1020756	Araneae	Linyphiidae	Microneta viaria	0	99.7	Georgia
>CaBOL-1020756	Araneae	Linyphiidae	Microneta viaria	0	99.7	Georgia
>CaBOL-1020758	Araneae	Linyphiidae	Microneta viaria	0	99.7	Georgia
>CaBOL-1020758	Araneae	Linyphiidae	Microneta viaria	0	99.7	Georgia
>CaBOL-1020758	Araneae	Linyphiidae	Microneta viaria	0	99.7	Georgia
>CaBOL-1020758	Araneae	Linyphiidae	Microneta viaria	0	99.7	Georgia
>CaBOL-1020758	Araneae	Linyphiidae	Microneta viaria	0	99.7	Georgia
>CaBOL-1020759	Araneae	Linyphiidae	Microneta viaria	0	99.7	Georgia
>CaBOL-1020759	Araneae	Linyphiidae	Microneta viaria	0	99.7	Georgia
>CaBOL-1020759	Araneae	Linyphiidae	Microneta viaria	0	99.7	Georgia
>CaBOL-1020759	Araneae	Linyphiidae	Microneta viaria	0	99.7	Georgia
>CaBOL-1020760	Araneae	Linyphiidae	Microneta viaria	0	99.7	Georgia
>CaBOL-1020760	Araneae	Linyphiidae	Microneta viaria	0	99.7	Georgia
>CaBOL-1020760	Araneae	Linyphiidae	Microneta viaria	0	99.7	Georgia
>CaBOL-1020760	Araneae	Linyphiidae	Microneta viaria	0	99.7	Georgia
>CaBOL-1020760	Araneae	Linyphiidae	Microneta viaria	0	99.7	Georgia
>CaBOL-1020761	Araneae	Linyphiidae	Microneta viaria	0	99.7	Georgia
>CaBOL-1020761	Araneae	Linyphiidae	Microneta viaria	0	99.7	Georgia
>CaBOL-1020761	Araneae	Linyphiidae	Microneta viaria	0	99.7	Georgia
>CaBOL-1020761	Araneae	Linyphiidae	Microneta viaria	0	99.7	Georgia
>CaBOL-1020762	Araneae	Linyphiidae	Microneta viaria	0	99.7	Georgia
>CaBOL-1020762	Araneae	Linyphiidae	Microneta viaria	0	99.7	Georgia
>CaBOL-1020762	Araneae	Linyphiidae	Microneta viaria	0	99.7	Georgia
>CaBOL-1020762	Araneae	Linyphiidae	Microneta viaria	0	99.7	Georgia
>CaBOL-1011196	Araneae	Linyphiidae	Microneta viaria	0	99.54	Georgia
>CaBOL-1011196	Araneae	Linyphiidae	Microneta viaria	0	99.54	Georgia
>CaBOL-1018714	Araneae	Linyphiidae	Microneta viaria	0	99.54	Georgia
>CaBOL-1018714	Araneae	Linyphiidae	Microneta viaria	0	99.54	Georgia
>CaBOL-1018714	Araneae	Linyphiidae	Microneta viaria	0	99.54	Georgia
>CaBOL-1018714	Araneae	Linyphiidae	Microneta viaria	0	99.54	Georgia
>CaBOL-1018714	Araneae	Linyphiidae	Microneta viaria	0	99.54	Georgia
>CaBOL-1020756	Araneae	Linyphiidae	Microneta viaria	0	99.54	Georgia
>CaBOL-1020757	Araneae	Linyphiidae	Microneta viaria	0	99.54	Georgia
>CaBOL-1020757	Araneae	Linyphiidae	Microneta viaria	0	99.54	Georgia
>CaBOL-1020757	Araneae	Linyphiidae	Microneta viaria	0	99.54	Georgia
>CaBOL-1020757	Araneae	Linyphiidae	Microneta viaria	0	99.54	Georgia
>CaBOL-1020757	Araneae	Linyphiidae	Microneta viaria	0	99.54	Georgia
>CaBOL-1020759	Araneae	Linyphiidae	Microneta viaria	0	99.54	Georgia
>CaBOL-1020759	Araneae	Linyphiidae	Microneta viaria	0	99.54	Georgia
>CaBOL-1020761	Araneae	Linyphiidae	Microneta viaria	0	99.54	Georgia
>CaBOL-1020761	Araneae	Linyphiidae	Microneta viaria	0	99.54	Georgia
>CaBOL-1020762	Araneae	Linyphiidae	Microneta viaria	0	99.54	Georgia
>CaBOL-1020762	Araneae	Linyphiidae	Microneta viaria	0	99.54	Georgia
>CaBOL-1011167	Araneae	Linyphiidae	Microneta viaria	0	98.63	Georgia
>CaBOL-1011167	Araneae	Linyphiidae	Microneta viaria	0	98.63	Georgia
>CaBOL-1011167	Araneae	Linyphiidae	Microneta viaria	0	98.63	Georgia
>CaBOL-1011167	Araneae	Linyphiidae	Microneta viaria	0	98.63	Georgia
>CaBOL-1011193	Araneae	Linyphiidae	Microneta viaria	0	98.63	Georgia
>CaBOL-1011193	Araneae	Linyphiidae	Microneta viaria	0	98.63	Georgia
>CaBOL-1011195	Araneae	Linyphiidae	Microneta viaria	0	98.63	Georgia
>CaBOL-1011195	Araneae	Linyphiidae	Microneta viaria	0	98.63	Georgia
>CaBOL-1011195	Araneae	Linyphiidae	Microneta viaria	0	98.63	Georgia
>CaBOL-1011195	Araneae	Linyphiidae	Microneta viaria	0	98.63	Georgia
>CaBOL-1018715	Araneae	Linyphiidae	Microneta viaria	0	98.63	Georgia
>CaBOL-1018715	Araneae	Linyphiidae	Microneta viaria	0	98.63	Georgia
>CaBOL-1020758	Araneae	Linyphiidae	Microneta viaria	0	98.63	Georgia
>CaBOL-1020758	Araneae	Linyphiidae	Microneta viaria	0	98.63	Georgia
>CaBOL-1020760	Araneae	Linyphiidae	Microneta viaria	0	98.63	Georgia
>CaBOL-1020760	Araneae	Linyphiidae	Microneta viaria	0	98.63	Georgia
>CaBOL-1011167	Araneae	Linyphiidae	Microneta viaria	0	98.48	Georgia
>CaBOL-1011167	Araneae	Linyphiidae	Microneta viaria	0	98.48	Georgia
>CaBOL-1011193	Araneae	Linyphiidae	Microneta viaria	0	98.48	Georgia
>CaBOL-1011195	Araneae	Linyphiidae	Microneta viaria	0	98.48	Georgia
>CaBOL-1011195	Araneae	Linyphiidae	Microneta viaria	0	98.48	Georgia
>CaBOL-1011198	Araneae	Linyphiidae	Microneta viaria	0	98.48	Georgia
>CaBOL-1011198	Araneae	Linyphiidae	Microneta viaria	0	98.48	Georgia
>CaBOL-1011198	Araneae	Linyphiidae	Microneta viaria	0	98.48	Georgia
>CaBOL-1011198	Araneae	Linyphiidae	Microneta viaria	0	98.48	Georgia
>CaBOL-1018714	Araneae	Linyphiidae	Microneta viaria	0	98.48	Georgia
>CaBOL-1018714	Araneae	Linyphiidae	Microneta viaria	0	98.48	Georgia
>CaBOL-1018715	Araneae	Linyphiidae	Microneta viaria	0	98.48	Georgia
>CaBOL-1020757	Araneae	Linyphiidae	Microneta viaria	0	98.48	Georgia
>CaBOL-1020757	Araneae	Linyphiidae	Microneta viaria	0	98.48	Georgia
>CaBOL-1020758	Araneae	Linyphiidae	Microneta viaria	0	98.48	Georgia
>CaBOL-1020760	Araneae	Linyphiidae	Microneta viaria	0	98.48	Georgia
>CaBOL-1011167	Araneae	Linyphiidae	Microneta viaria	0	98.33	Georgia
>CaBOL-1011167	Araneae	Linyphiidae	Microneta viaria	0	98.33	Georgia
>CaBOL-1011167	Araneae	Linyphiidae	Microneta viaria	0	98.33	Georgia
>CaBOL-1011167	Araneae	Linyphiidae	Microneta viaria	0	98.33	Georgia
>CaBOL-1011167	Araneae	Linyphiidae	Microneta viaria	0	98.33	Georgia
>CaBOL-1011195	Araneae	Linyphiidae	Microneta viaria	0	98.33	Georgia
>CaBOL-1011195	Araneae	Linyphiidae	Microneta viaria	0	98.33	Georgia
>CaBOL-1011195	Araneae	Linyphiidae	Microneta viaria	0	98.33	Georgia
>CaBOL-1011195	Araneae	Linyphiidae	Microneta viaria	0	98.33	Georgia
>CaBOL-1011195	Araneae	Linyphiidae	Microneta viaria	0	98.33	Georgia
>CaBOL-1011196	Araneae	Linyphiidae	Microneta viaria	0	98.33	Georgia
>CaBOL-1011196	Araneae	Linyphiidae	Microneta viaria	0	98.33	Georgia
>CaBOL-1011198	Araneae	Linyphiidae	Microneta viaria	0	98.33	Georgia
>CaBOL-1011198	Araneae	Linyphiidae	Microneta viaria	0	98.33	Georgia
>CaBOL-1018714	Araneae	Linyphiidae	Microneta viaria	0	98.33	Georgia
>CaBOL-1020756	Araneae	Linyphiidae	Microneta viaria	0	98.33	Georgia
>CaBOL-1020756	Araneae	Linyphiidae	Microneta viaria	0	98.33	Georgia
>CaBOL-1020757	Araneae	Linyphiidae	Microneta viaria	0	98.33	Georgia
>CaBOL-1020759	Araneae	Linyphiidae	Microneta viaria	0	98.33	Georgia
>CaBOL-1020759	Araneae	Linyphiidae	Microneta viaria	0	98.33	Georgia
>CaBOL-1020761	Araneae	Linyphiidae	Microneta viaria	0	98.33	Georgia
>CaBOL-1020761	Araneae	Linyphiidae	Microneta viaria	0	98.33	Georgia
>CaBOL-1020762	Araneae	Linyphiidae	Microneta viaria	0	98.33	Georgia
>CaBOL-1020762	Araneae	Linyphiidae	Microneta viaria	0	98.33	Georgia
>CaBOL-1011196	Araneae	Linyphiidae	Microneta viaria	0	98.18	Georgia
>CaBOL-1011198	Araneae	Linyphiidae	Microneta viaria	0	98.18	Georgia
>CaBOL-1011198	Araneae	Linyphiidae	Microneta viaria	0	98.18	Georgia
>CaBOL-1011198	Araneae	Linyphiidae	Microneta viaria	0	98.18	Georgia
>CaBOL-1011198	Araneae	Linyphiidae	Microneta viaria	0	98.18	Georgia
>CaBOL-1011198	Araneae	Linyphiidae	Microneta viaria	0	98.18	Georgia
>CaBOL-1020756	Araneae	Linyphiidae	Microneta viaria	0	98.18	Georgia
>CaBOL-1020759	Araneae	Linyphiidae	Microneta viaria	0	98.18	Georgia
>CaBOL-1020761	Araneae	Linyphiidae	Microneta viaria	0	98.18	Georgia
>CaBOL-1020762	Araneae	Linyphiidae	Microneta viaria	0	98.18	Georgia
>CaBOL-1012405	Araneae	Salticidae	Myrmarachne formicaria	0	100	Georgia
>CaBOL-1012405	Araneae	Salticidae	Myrmarachne formicaria	0	100	Georgia
>CaBOL-1012417	Araneae	Salticidae	Myrmarachne formicaria	0	100	Georgia
>CaBOL-1012417	Araneae	Salticidae	Myrmarachne formicaria	0	100	Georgia
>CaBOL-1016826	Araneae	Salticidae	Myrmarachne formicaria	0	100	Georgia
>CaBOL-1016826	Araneae	Salticidae	Myrmarachne formicaria	0	100	Georgia
>CaBOL-1020284	Araneae	Theridiidae	Neottiura suaveolens	0	100	Georgia
>CaBOL-1020285	Araneae	Theridiidae	Neottiura suaveolens	0	100	Georgia
>CaBOL-1020284	Araneae	Theridiidae	Neottiura suaveolens	0	99.54	Georgia
>CaBOL-1020285	Araneae	Theridiidae	Neottiura suaveolens	0	99.54	Georgia
>CaBOL-1023289	Araneae	Theridiidae	Neottiura suaveolens	0	99.54	Georgia
>CaBOL-1023289	Araneae	Theridiidae	Neottiura suaveolens	0	99.54	Georgia
>CaBOL-1011759	Araneae	Theridiidae	Neottiura uncinata	0	100	Georgia
>CaBOL-1012563	Araneae	Thomisidae	Ozyptila tricoloripes	0	100	Georgia
>CaBOL-1012594	Araneae	Thomisidae	Ozyptila tricoloripes	0	100	Georgia
>CaBOL-1020297	Araneae	Thomisidae	Ozyptila tricoloripes	0	99.54	Georgia
>CaBOL-1020298	Araneae	Thomisidae	Ozyptila tricoloripes	0	99.54	Georgia
>CaBOL-1012563	Araneae	Thomisidae	Ozyptila tricoloripes	0	98.78	Georgia
>CaBOL-1012594	Araneae	Thomisidae	Ozyptila tricoloripes	0	98.78	Georgia
>CaBOL-1020298	Araneae	Thomisidae	Ozyptila tricoloripes	0	98.78	Georgia
>CaBOL-1020298	Araneae	Thomisidae	Ozyptila tricoloripes	0	98.78	Georgia
>CaBOL-1012563	Araneae	Thomisidae	Ozyptila tricoloripes	0	98.63	Georgia
>CaBOL-1012594	Araneae	Thomisidae	Ozyptila tricoloripes	0	98.63	Georgia
>CaBOL-1020297	Araneae	Thomisidae	Ozyptila tricoloripes	0	98.63	Georgia
>CaBOL-1020297	Araneae	Thomisidae	Ozyptila tricoloripes	0	98.63	Georgia
>CaBOL-1018740	Araneae	Linyphiidae	Palliduphantes khobarum	0	100	Georgia
>CaBOL-1012517	Araneae	Theridiidae	Parasteatoda lunata	0	100	Georgia
>CaBOL-1012517	Araneae	Theridiidae	Parasteatoda lunata	0	100	Georgia
>CaBOL-1012596	Araneae	Theridiidae	Parasteatoda lunata	0	100	Georgia
>CaBOL-1012596	Araneae	Theridiidae	Parasteatoda lunata	0	100	Georgia
>CaBOL-1012632	Araneae	Theridiidae	Parasteatoda lunata	0	100	Georgia
>CaBOL-1012632	Araneae	Theridiidae	Parasteatoda lunata	0	100	Georgia
>CaBOL-1004187	Araneae	Salticidae	Pellenes diagonalis	0	100	Georgia
>CaBOL-1004189	Araneae	Salticidae	Pellenes diagonalis	0	100	Georgia
>CaBOL-1010380	Araneae	Salticidae	Pellenes nigrociliatus	0	100	Georgia
>CaBOL-1012541	Araneae	Salticidae	Pellenes nigrociliatus	0	100	Georgia
>CaBOL-1004192	Araneae	Salticidae	Phlegra cinereofasciata	0	100	Georgia
>CaBOL-1004193	Araneae	Salticidae	Phlegra cinereofasciata	0	100	Georgia
>CaBOL-1025819	Araneae	Lycosidae	Piratula latitans	0	99.54	Georgia
>CaBOL-1012833	Araneae	Thomisidae	Pistius truncatus	0	100	Georgia
>CaBOL_1010081	Araneae	Salticidae	Plexippoides flavescens	0	100	Georgia
>CaBOL-1023783	Araneae	Salticidae	Pseudeuophrys erratica	0	96.2	Georgia
>CaBOL-1025788	Araneae	Salticidae	Pseudeuophrys erratica	0	96.2	Georgia
>CaBOL-1004201	Araneae	Salticidae	Saitis tauricus	0	100	Georgia
>CaBOL-1004202	Araneae	Salticidae	Saitis tauricus	0	100	Georgia
>CaBOL-1018704	Araneae	Linyphiidae	Sintula retroversus	0	100	Georgia
>CaBOL-1018704	Araneae	Linyphiidae	Sintula retroversus	0	100	Georgia
>CaBOL-1018704	Araneae	Linyphiidae	Sintula retroversus	0	100	Georgia
>CaBOL-1018704	Araneae	Linyphiidae	Sintula retroversus	0	100	Georgia
>CaBOL-1018704	Araneae	Linyphiidae	Sintula retroversus	0	100	Georgia
>CaBOL-1018704	Araneae	Linyphiidae	Sintula retroversus	0	100	Georgia
>CaBOL-1018704	Araneae	Linyphiidae	Sintula retroversus	0	100	Georgia
>CaBOL-1018705	Araneae	Linyphiidae	Sintula retroversus	0	100	Georgia
>CaBOL-1018705	Araneae	Linyphiidae	Sintula retroversus	0	100	Georgia
>CaBOL-1018705	Araneae	Linyphiidae	Sintula retroversus	0	100	Georgia
>CaBOL-1018705	Araneae	Linyphiidae	Sintula retroversus	0	100	Georgia
>CaBOL-1018705	Araneae	Linyphiidae	Sintula retroversus	0	100	Georgia
>CaBOL-1018705	Araneae	Linyphiidae	Sintula retroversus	0	100	Georgia
>CaBOL-1018705	Araneae	Linyphiidae	Sintula retroversus	0	100	Georgia
>CaBOL-1018710	Araneae	Linyphiidae	Sintula retroversus	0	100	Georgia
>CaBOL-1018710	Araneae	Linyphiidae	Sintula retroversus	0	100	Georgia
>CaBOL-1018710	Araneae	Linyphiidae	Sintula retroversus	0	100	Georgia
>CaBOL-1018710	Araneae	Linyphiidae	Sintula retroversus	0	100	Georgia
>CaBOL-1018710	Araneae	Linyphiidae	Sintula retroversus	0	100	Georgia
>CaBOL-1018710	Araneae	Linyphiidae	Sintula retroversus	0	100	Georgia
>CaBOL-1018710	Araneae	Linyphiidae	Sintula retroversus	0	100	Georgia
>CaBOL-1018711	Araneae	Linyphiidae	Sintula retroversus	0	100	Georgia
>CaBOL-1018711	Araneae	Linyphiidae	Sintula retroversus	0	100	Georgia
>CaBOL-1018711	Araneae	Linyphiidae	Sintula retroversus	0	100	Georgia
>CaBOL-1018711	Araneae	Linyphiidae	Sintula retroversus	0	100	Georgia
>CaBOL-1018711	Araneae	Linyphiidae	Sintula retroversus	0	100	Georgia
>CaBOL-1018711	Araneae	Linyphiidae	Sintula retroversus	0	100	Georgia
>CaBOL-1018711	Araneae	Linyphiidae	Sintula retroversus	0	100	Georgia
>CaBOL-1018712	Araneae	Linyphiidae	Sintula retroversus	0	100	Georgia
>CaBOL-1018712	Araneae	Linyphiidae	Sintula retroversus	0	100	Georgia
>CaBOL-1018712	Araneae	Linyphiidae	Sintula retroversus	0	100	Georgia
>CaBOL-1018712	Araneae	Linyphiidae	Sintula retroversus	0	100	Georgia
>CaBOL-1018712	Araneae	Linyphiidae	Sintula retroversus	0	100	Georgia
>CaBOL-1018712	Araneae	Linyphiidae	Sintula retroversus	0	100	Georgia
>CaBOL-1018712	Araneae	Linyphiidae	Sintula retroversus	0	100	Georgia
>CaBOL-1018713	Araneae	Linyphiidae	Sintula retroversus	0	100	Georgia
>CaBOL-1018713	Araneae	Linyphiidae	Sintula retroversus	0	100	Georgia
>CaBOL-1018713	Araneae	Linyphiidae	Sintula retroversus	0	100	Georgia
>CaBOL-1018713	Araneae	Linyphiidae	Sintula retroversus	0	100	Georgia
>CaBOL-1018713	Araneae	Linyphiidae	Sintula retroversus	0	100	Georgia
>CaBOL-1018713	Araneae	Linyphiidae	Sintula retroversus	0	100	Georgia
>CaBOL-1018713	Araneae	Linyphiidae	Sintula retroversus	0	100	Georgia
>CaBOL-1020287	Araneae	Linyphiidae	Sintula retroversus	0	100	Georgia
>CaBOL-1020287	Araneae	Linyphiidae	Sintula retroversus	0	100	Georgia
>CaBOL-1020287	Araneae	Linyphiidae	Sintula retroversus	0	100	Georgia
>CaBOL-1020287	Araneae	Linyphiidae	Sintula retroversus	0	100	Georgia
>CaBOL-1020287	Araneae	Linyphiidae	Sintula retroversus	0	100	Georgia
>CaBOL-1020287	Araneae	Linyphiidae	Sintula retroversus	0	100	Georgia
>CaBOL-1020287	Araneae	Linyphiidae	Sintula retroversus	0	100	Georgia
>CaBOL-1020317	Araneae	Linyphiidae	Sintula retroversus	0	100	Georgia
>CaBOL-1020317	Araneae	Linyphiidae	Sintula retroversus	0	100	Georgia
>CaBOL-1020317	Araneae	Linyphiidae	Sintula retroversus	0	100	Georgia
>CaBOL-1020317	Araneae	Linyphiidae	Sintula retroversus	0	100	Georgia
>CaBOL-1020317	Araneae	Linyphiidae	Sintula retroversus	0	100	Georgia
>CaBOL-1020317	Araneae	Linyphiidae	Sintula retroversus	0	100	Georgia
>CaBOL-1020317	Araneae	Linyphiidae	Sintula retroversus	0	100	Georgia
>CaBOL-1020275	Araneae	Linyphiidae	Tenuiphantes mengei	0	99.85	Georgia
>CaBOL-1020288	Araneae	Linyphiidae	Tenuiphantes mengei	0	99.85	Georgia
>CaBOL-1018698	Araneae	Linyphiidae	Tenuiphantes tenuis	0	99.85	Georgia
>CaBOL-1018699	Araneae	Linyphiidae	Tenuiphantes tenuis	0	99.85	Georgia
>CaBOL-1012782	Araneae	Thomisidae	Thomisus onustus	0	97.72	Georgia
>CaBOL-1012783	Araneae	Thomisidae	Thomisus onustus	0	97.72	Georgia
>CaBOL-1010410	Araneae	Lycosidae	Trochosa terricola	0	98.94	Georgia
>CaBOL-1010422	Araneae	Lycosidae	Trochosa terricola	0	98.94	Georgia
>CaBOL_1010079	Araneae	Lycosidae	Wadicosa fidelis	0	99.09	Georgia
>CaBOL-1023345	Araneae	Lycosidae	Wadicosa fidelis	0	99.09	Georgia
>CaBOL-1010004	Araneae	Lycosidae	Wadicosa fidelis	0	97.42	Georgia
>CaBOL-1023345	Araneae	Lycosidae	Wadicosa fidelis	0	97.42	Georgia
>CaBOL-1010004	Araneae	Lycosidae	Wadicosa fidelis	0	97.27	Georgia
>CaBOL-1012742	Araneae	Linyphiidae	Walckenaeria alticeps	0	100	Georgia
>CaBOL-1012749	Araneae	Linyphiidae	Walckenaeria alticeps	0	100	Georgia
>CaBOL-1012775	Araneae	Linyphiidae	Walckenaeria alticeps	0	100	Georgia
>CaBOL-1012776	Araneae	Linyphiidae	Walckenaeria alticeps	0	100	Georgia
>CaBOL-1012742	Araneae	Linyphiidae	Walckenaeria alticeps	0	99.85	Georgia
>CaBOL-1012742	Araneae	Linyphiidae	Walckenaeria alticeps	0	99.85	Georgia
>CaBOL-1012749	Araneae	Linyphiidae	Walckenaeria alticeps	0	99.85	Georgia
>CaBOL-1012749	Araneae	Linyphiidae	Walckenaeria alticeps	0	99.85	Georgia
>CaBOL-1012775	Araneae	Linyphiidae	Walckenaeria alticeps	0	99.85	Georgia
>CaBOL-1012775	Araneae	Linyphiidae	Walckenaeria alticeps	0	99.85	Georgia
>CaBOL-1012776	Araneae	Linyphiidae	Walckenaeria alticeps	0	99.85	Georgia
>CaBOL-1012776	Araneae	Linyphiidae	Walckenaeria alticeps	0	99.85	Georgia
>CaBOL-1018734	Araneae	Linyphiidae	Walckenaeria monoceros	0	100	Georgia
>CaBOL-1020304	Araneae	Linyphiidae	Walckenaeria monoceros	0	100	Georgia
>CaBOL-1018734	Araneae	Linyphiidae	Walckenaeria monoceros	0	98.78	Georgia
>CaBOL-1020304	Araneae	Linyphiidae	Walckenaeria monoceros	0	98.78	Georgia
>CaBOL-1020779	Araneae	Linyphiidae	Walckenaeria monoceros	0	98.78	Georgia
>CaBOL-1020779	Araneae	Linyphiidae	Walckenaeria monoceros	0	98.78	Georgia
>CaBOL-1020303	Araneae	Linyphiidae	Walckenaeria monoceros	0	98.48	Georgia
>CaBOL-1020779	Araneae	Linyphiidae	Walckenaeria monoceros	0	98.48	Georgia
>CaBOL-1018734	Araneae	Linyphiidae	Walckenaeria monoceros	0	98.18	Georgia
>CaBOL-1020303	Araneae	Linyphiidae	Walckenaeria monoceros	0	98.18	Georgia
>CaBOL-1020303	Araneae	Linyphiidae	Walckenaeria monoceros	0	98.18	Georgia
>CaBOL-1020304	Araneae	Linyphiidae	Walckenaeria monoceros	0	98.18	Georgia
>CaBOL-1018783	Araneae	Thomisidae	Xysticus marmoratus	0	100	Georgia
>CaBOL-1018784	Araneae	Thomisidae	Xysticus marmoratus	0	100	Georgia
>CaBOL-1016820	Araneae	Thomisidae	Xysticus marmoratus	0	99.54	Georgia
>CaBOL-1018782	Araneae	Thomisidae	Xysticus marmoratus	0	99.54	Georgia
>CaBOL-1016820	Araneae	Thomisidae	Xysticus marmoratus	0	99.24	Georgia
>CaBOL-1018783	Araneae	Thomisidae	Xysticus marmoratus	0	99.24	Georgia
>CaBOL-1018784	Araneae	Thomisidae	Xysticus marmoratus	0	99.24	Georgia
>CaBOL-1018782	Araneae	Thomisidae	Xysticus marmoratus	0	98.78	Georgia
>CaBOL-1018783	Araneae	Thomisidae	Xysticus marmoratus	0	98.78	Georgia
>CaBOL-1018784	Araneae	Thomisidae	Xysticus marmoratus	0	98.78	Georgia
>CaBOL-1016820	Araneae	Thomisidae	Xysticus marmoratus	0	98.02	Georgia
>CaBOL-1018782	Araneae	Thomisidae	Xysticus marmoratus	0	97.87	Georgia
>CaBOL-1012494	Araneae	Gnaphosidae	Zelotes longipes	0	98.78	Georgia
>CaBOL-1012495	Araneae	Gnaphosidae	Zelotes longipes	0	98.78	Georgia
>CaBOL-1020286	Araneae	Linyphiidae	Acartauchenius scurrilis	2643	97.38	Germany
>CaBOL-1004249	Araneae	Araneidae	Aculepeira ceropegia	2643	98.49	Germany
>CaBOL-1004250	Araneae	Araneidae	Aculepeira ceropegia	2643	98.49	Germany
>CaBOL-1010348	Araneae	Araneidae	Agalenatea redii	2643	99.69	Germany
>CaBOL-1010348	Araneae	Araneidae	Agalenatea redii	2643	99.69	Germany
>CaBOL-1010348	Araneae	Araneidae	Agalenatea redii	2643	99.69	Germany
>CaBOL-1010348	Araneae	Araneidae	Agalenatea redii	2643	99.69	Germany
>CaBOL-1010348	Araneae	Araneidae	Agalenatea redii	2643	99.69	Germany
>CaBOL-1010348	Araneae	Araneidae	Agalenatea redii	2643	99.69	Germany
>CaBOL-1020283	Araneae	Linyphiidae	Agyneta rurestris	2643	100	Germany
>CaBOL-1020283	Araneae	Linyphiidae	Agyneta rurestris	2643	100	Germany
>CaBOL-1020283	Araneae	Linyphiidae	Agyneta rurestris	2643	100	Germany
>CaBOL-1020283	Araneae	Linyphiidae	Agyneta rurestris	2643	100	Germany
>CaBOL-1020283	Araneae	Linyphiidae	Agyneta rurestris	2643	100	Germany
>CaBOL-1020283	Araneae	Linyphiidae	Agyneta rurestris	2643	100	Germany
>CaBOL-1020283	Araneae	Linyphiidae	Agyneta rurestris	2643	100	Germany
>CaBOL-1020289	Araneae	Linyphiidae	Agyneta rurestris	2643	100	Germany
>CaBOL-1020289	Araneae	Linyphiidae	Agyneta rurestris	2643	100	Germany
>CaBOL-1020289	Araneae	Linyphiidae	Agyneta rurestris	2643	100	Germany
>CaBOL-1020289	Araneae	Linyphiidae	Agyneta rurestris	2643	100	Germany
>CaBOL-1020289	Araneae	Linyphiidae	Agyneta rurestris	2643	100	Germany
>CaBOL-1020289	Araneae	Linyphiidae	Agyneta rurestris	2643	100	Germany
>CaBOL-1020289	Araneae	Linyphiidae	Agyneta rurestris	2643	100	Germany
>CaBOL-1020283	Araneae	Linyphiidae	Agyneta rurestris	2643	99.85	Germany
>CaBOL-1020283	Araneae	Linyphiidae	Agyneta rurestris	2643	99.85	Germany
>CaBOL-1020283	Araneae	Linyphiidae	Agyneta rurestris	2643	99.85	Germany
>CaBOL-1020283	Araneae	Linyphiidae	Agyneta rurestris	2643	99.85	Germany
>CaBOL-1020283	Araneae	Linyphiidae	Agyneta rurestris	2643	99.85	Germany
>CaBOL-1020283	Araneae	Linyphiidae	Agyneta rurestris	2643	99.85	Germany
>CaBOL-1020289	Araneae	Linyphiidae	Agyneta rurestris	2643	99.85	Germany
>CaBOL-1020289	Araneae	Linyphiidae	Agyneta rurestris	2643	99.85	Germany
>CaBOL-1020289	Araneae	Linyphiidae	Agyneta rurestris	2643	99.85	Germany
>CaBOL-1020289	Araneae	Linyphiidae	Agyneta rurestris	2643	99.85	Germany
>CaBOL-1020289	Araneae	Linyphiidae	Agyneta rurestris	2643	99.85	Germany
>CaBOL-1020289	Araneae	Linyphiidae	Agyneta rurestris	2643	99.85	Germany
>CaBOL-1020283	Araneae	Linyphiidae	Agyneta rurestris	2643	99.69	Germany
>CaBOL-1020283	Araneae	Linyphiidae	Agyneta rurestris	2643	99.69	Germany
>CaBOL-1020289	Araneae	Linyphiidae	Agyneta rurestris	2643	99.69	Germany
>CaBOL-1020289	Araneae	Linyphiidae	Agyneta rurestris	2643	99.69	Germany
>CaBOL-1020283	Araneae	Linyphiidae	Agyneta rurestris	2643	99.65	Germany
>CaBOL-1020289	Araneae	Linyphiidae	Agyneta rurestris	2643	99.65	Germany
>CaBOL-1025775	Araneae	Lycosidae	Alopecosa pulverulenta	2643	99.54	Germany
>CaBOL-1025775	Araneae	Lycosidae	Alopecosa pulverulenta	2643	99.54	Germany
>CaBOL-1025775	Araneae	Lycosidae	Alopecosa pulverulenta	2643	99.54	Germany
>CaBOL-1025776	Araneae	Lycosidae	Alopecosa pulverulenta	2643	99.54	Germany
>CaBOL-1025776	Araneae	Lycosidae	Alopecosa pulverulenta	2643	99.54	Germany
>CaBOL-1025776	Araneae	Lycosidae	Alopecosa pulverulenta	2643	99.54	Germany
>CaBOL-1025777	Araneae	Lycosidae	Alopecosa pulverulenta	2643	99.54	Germany
>CaBOL-1025777	Araneae	Lycosidae	Alopecosa pulverulenta	2643	99.54	Germany
>CaBOL-1025777	Araneae	Lycosidae	Alopecosa pulverulenta	2643	99.54	Germany
>CaBOL-1025778	Araneae	Lycosidae	Alopecosa pulverulenta	2643	99.38	Germany
>CaBOL-1025778	Araneae	Lycosidae	Alopecosa pulverulenta	2643	99.38	Germany
>CaBOL-1025779	Araneae	Lycosidae	Alopecosa pulverulenta	2643	99.38	Germany
>CaBOL-1025779	Araneae	Lycosidae	Alopecosa pulverulenta	2643	99.38	Germany
>CaBOL-1025778	Araneae	Lycosidae	Alopecosa pulverulenta	2643	99.23	Germany
>CaBOL-1025779	Araneae	Lycosidae	Alopecosa pulverulenta	2643	99.23	Germany
>CaBOL_1009764	Araneae	Lycosidae	Alopecosa sulzeri	2643	98.65	Germany
>CaBOL-1026381	Araneae	Theridiidae	Anelosimus vittatus	2643	99.85	Germany
>CaBOL-1026381	Araneae	Theridiidae	Anelosimus vittatus	2643	99.85	Germany
>CaBOL-1026381	Araneae	Theridiidae	Anelosimus vittatus	2643	99.85	Germany
>CaBOL-1026381	Araneae	Theridiidae	Anelosimus vittatus	2643	99.69	Germany
>CaBOL-1026381	Araneae	Theridiidae	Anelosimus vittatus	2643	99.69	Germany
>CaBOL-1026381	Araneae	Theridiidae	Anelosimus vittatus	2643	99.69	Germany
>CaBOL-1026381	Araneae	Theridiidae	Anelosimus vittatus	2643	99.69	Germany
>CaBOL-1026381	Araneae	Theridiidae	Anelosimus vittatus	2643	99.69	Germany
>CaBOL-1026381	Araneae	Theridiidae	Anelosimus vittatus	2643	99.64	Germany
>CaBOL-1018812	Araneae	Araneidae	Araneus quadratus	2643	100	Germany
>CaBOL-1018812	Araneae	Araneidae	Araneus quadratus	2643	100	Germany
>CaBOL-1018812	Araneae	Araneidae	Araneus quadratus	2643	100	Germany
>CaBOL-1018812	Araneae	Araneidae	Araneus quadratus	2643	100	Germany
>CaBOL-1018812	Araneae	Araneidae	Araneus quadratus	2643	100	Germany
>CaBOL-1018812	Araneae	Araneidae	Araneus quadratus	2643	100	Germany
>CaBOL-1018812	Araneae	Araneidae	Araneus quadratus	2643	100	Germany
>CaBOL-1018812	Araneae	Araneidae	Araneus quadratus	2643	100	Germany
>CaBOL-1018812	Araneae	Araneidae	Araneus quadratus	2643	99.83	Germany
>CaBOL-1018812	Araneae	Araneidae	Araneus quadratus	2643	99.69	Germany
>CaBOL-1018812	Araneae	Araneidae	Araneus quadratus	2643	99.54	Germany
>CaBOL-1018812	Araneae	Araneidae	Araneus quadratus	2643	99.54	Germany
>CaBOL-1018812	Araneae	Araneidae	Araneus quadratus	2643	99.54	Germany
>CaBOL-1018812	Araneae	Araneidae	Araneus quadratus	2643	99.54	Germany
>CaBOL-1018812	Araneae	Araneidae	Araneus quadratus	2643	99.49	Germany
>CaBOL-1018812	Araneae	Araneidae	Araneus quadratus	2643	99.38	Germany
>CaBOL-1018812	Araneae	Araneidae	Araneus quadratus	2643	99.38	Germany
>CaBOL-1018812	Araneae	Araneidae	Araneus quadratus	2643	99.07	Germany
>CaBOL-1023808	Araneae	Salticidae	Attulus penicilloides	2643	99.39	Germany
>CaBOL-1023807	Araneae	Salticidae	Attulus penicilloides	2643	99.24	Germany
>CaBOL-1023807	Araneae	Salticidae	Attulus penicilloides	2643	99.24	Germany
>CaBOL-1023807	Araneae	Salticidae	Attulus penicilloides	2643	99.24	Germany
>CaBOL-1023807	Araneae	Salticidae	Attulus penicilloides	2643	99.24	Germany
>CaBOL-1023807	Araneae	Salticidae	Attulus penicilloides	2643	99.24	Germany
>CaBOL-1023807	Araneae	Salticidae	Attulus penicilloides	2643	99.24	Germany
>CaBOL-1023807	Araneae	Salticidae	Attulus penicilloides	2643	99.24	Germany
>CaBOL-1023807	Araneae	Salticidae	Attulus penicilloides	2643	99.24	Germany
>CaBOL-1023807	Araneae	Salticidae	Attulus penicilloides	2643	99.24	Germany
>CaBOL-1023807	Araneae	Salticidae	Attulus penicilloides	2643	99.24	Germany
>CaBOL-1023808	Araneae	Salticidae	Attulus penicilloides	2643	99.23	Germany
>CaBOL-1023807	Araneae	Salticidae	Attulus penicilloides	2643	99.08	Germany
>CaBOL-1023807	Araneae	Salticidae	Attulus penicilloides	2643	99.08	Germany
>CaBOL-1023807	Araneae	Salticidae	Attulus penicilloides	2643	99.08	Germany
>CaBOL-1023808	Araneae	Salticidae	Attulus penicilloides	2643	98.78	Germany
>CaBOL-1023808	Araneae	Salticidae	Attulus penicilloides	2643	98.78	Germany
>CaBOL-1023808	Araneae	Salticidae	Attulus penicilloides	2643	98.78	Germany
>CaBOL-1023808	Araneae	Salticidae	Attulus penicilloides	2643	98.78	Germany
>CaBOL-1023808	Araneae	Salticidae	Attulus penicilloides	2643	98.62	Germany
>CaBOL-1025806	Araneae	Salticidae	Attulus rupicola	2643	96.79	Germany
>CaBOL-1011146	Araneae	Salticidae	Attulus saltator	2643	99.68	Germany
>CaBOL-1011146	Araneae	Salticidae	Attulus saltator	2643	99.54	Germany
>CaBOL-1012757	Araneae	Linyphiidae	Bolyphantes alticeps	2643	98.92	Germany
>CaBOL-1012757	Araneae	Linyphiidae	Bolyphantes alticeps	2643	97.54	Germany
>CaBOL-1012757	Araneae	Linyphiidae	Bolyphantes alticeps	2643	97.54	Germany
>CaBOL-1012757	Araneae	Linyphiidae	Bolyphantes alticeps	2643	97.54	Germany
>CaBOL-1004252	Araneae	Gnaphosidae	Callilepis nocturna	2643	96.79	Germany
>CaBOL-1004252	Araneae	Gnaphosidae	Callilepis nocturna	2643	96.79	Germany
>CaBOL-1012739	Araneae	Linyphiidae	Centromerus sylvaticus	2643	99.89	Germany
>CaBOL-1012739	Araneae	Linyphiidae	Centromerus sylvaticus	2643	99.84	Germany
>CaBOL-1012739	Araneae	Linyphiidae	Centromerus sylvaticus	2643	99.84	Germany
>CaBOL-1012739	Araneae	Linyphiidae	Centromerus sylvaticus	2643	99.84	Germany
>CaBOL-1012739	Araneae	Linyphiidae	Centromerus sylvaticus	2643	99.68	Germany
>CaBOL-1012739	Araneae	Linyphiidae	Centromerus sylvaticus	2643	99.53	Germany
>CaBOL-1012738	Araneae	Linyphiidae	Centromerus sylvaticus	2643	99.5	Germany
>CaBOL-1012746	Araneae	Linyphiidae	Centromerus sylvaticus	2643	99.5	Germany
>CaBOL-1012738	Araneae	Linyphiidae	Centromerus sylvaticus	2643	99.38	Germany
>CaBOL-1012738	Araneae	Linyphiidae	Centromerus sylvaticus	2643	99.38	Germany
>CaBOL-1012738	Araneae	Linyphiidae	Centromerus sylvaticus	2643	99.38	Germany
>CaBOL-1012738	Araneae	Linyphiidae	Centromerus sylvaticus	2643	99.38	Germany
>CaBOL-1012738	Araneae	Linyphiidae	Centromerus sylvaticus	2643	99.38	Germany
>CaBOL-1012738	Araneae	Linyphiidae	Centromerus sylvaticus	2643	99.38	Germany
>CaBOL-1012746	Araneae	Linyphiidae	Centromerus sylvaticus	2643	99.38	Germany
>CaBOL-1012746	Araneae	Linyphiidae	Centromerus sylvaticus	2643	99.38	Germany
>CaBOL-1012746	Araneae	Linyphiidae	Centromerus sylvaticus	2643	99.38	Germany
>CaBOL-1012746	Araneae	Linyphiidae	Centromerus sylvaticus	2643	99.38	Germany
>CaBOL-1012746	Araneae	Linyphiidae	Centromerus sylvaticus	2643	99.38	Germany
>CaBOL-1012746	Araneae	Linyphiidae	Centromerus sylvaticus	2643	99.38	Germany
>CaBOL-1012738	Araneae	Linyphiidae	Centromerus sylvaticus	2643	99.23	Germany
>CaBOL-1012746	Araneae	Linyphiidae	Centromerus sylvaticus	2643	99.23	Germany
>CaBOL-1012743	Araneae	Linyphiidae	Centromerus sylvaticus	2643	99.11	Germany
>CaBOL-1012743	Araneae	Linyphiidae	Centromerus sylvaticus	2643	99.11	Germany
>CaBOL-1012743	Araneae	Linyphiidae	Centromerus sylvaticus	2643	99.11	Germany
>CaBOL-1012738	Araneae	Linyphiidae	Centromerus sylvaticus	2643	99.07	Germany
>CaBOL-1012738	Araneae	Linyphiidae	Centromerus sylvaticus	2643	99.07	Germany
>CaBOL-1012738	Araneae	Linyphiidae	Centromerus sylvaticus	2643	99.07	Germany
>CaBOL-1012746	Araneae	Linyphiidae	Centromerus sylvaticus	2643	99.07	Germany
>CaBOL-1012746	Araneae	Linyphiidae	Centromerus sylvaticus	2643	99.07	Germany
>CaBOL-1012739	Araneae	Linyphiidae	Centromerus sylvaticus	2643	99.05	Germany
>CaBOL-1012739	Araneae	Linyphiidae	Centromerus sylvaticus	2643	99.05	Germany
>CaBOL-1012739	Araneae	Linyphiidae	Centromerus sylvaticus	2643	99.05	Germany
>CaBOL-1012739	Araneae	Linyphiidae	Centromerus sylvaticus	2643	99.05	Germany
>CaBOL-1012739	Araneae	Linyphiidae	Centromerus sylvaticus	2643	99.02	Germany
>CaBOL-1012743	Araneae	Linyphiidae	Centromerus sylvaticus	2643	98.94	Germany
>CaBOL-1012743	Araneae	Linyphiidae	Centromerus sylvaticus	2643	98.94	Germany
>CaBOL-1012743	Araneae	Linyphiidae	Centromerus sylvaticus	2643	98.94	Germany
>CaBOL-1012743	Araneae	Linyphiidae	Centromerus sylvaticus	2643	98.94	Germany
>CaBOL-1012743	Araneae	Linyphiidae	Centromerus sylvaticus	2643	98.94	Germany
>CaBOL-1012743	Araneae	Linyphiidae	Centromerus sylvaticus	2643	98.76	Germany
>CaBOL-1012743	Araneae	Linyphiidae	Centromerus sylvaticus	2643	98.76	Germany
>CaBOL-1012738	Araneae	Linyphiidae	Centromerus sylvaticus	2643	98.61	Germany
>CaBOL-1012746	Araneae	Linyphiidae	Centromerus sylvaticus	2643	98.61	Germany
>CaBOL-1012743	Araneae	Linyphiidae	Centromerus sylvaticus	2643	98.4	Germany
>CaBOL-1027313	Araneae	Linyphiidae	Ceratinella brevis	2643	98.62	Germany
>CaBOL-1027313	Araneae	Linyphiidae	Ceratinella brevis	2643	98.62	Germany
>CaBOL-1027313	Araneae	Linyphiidae	Ceratinella brevis	2643	98.62	Germany
>CaBOL-1027313	Araneae	Linyphiidae	Ceratinella brevis	2643	98.62	Germany
>CaBOL-1020721	Araneae	Linyphiidae	Ceratinella brevis	2643	98.46	Germany
>CaBOL-1027313	Araneae	Linyphiidae	Ceratinella brevis	2643	98.46	Germany
>CaBOL-1020721	Araneae	Linyphiidae	Ceratinella brevis	2643	98.31	Germany
>CaBOL-1020721	Araneae	Linyphiidae	Ceratinella brevis	2643	98.31	Germany
>CaBOL-1020721	Araneae	Linyphiidae	Ceratinella brevis	2643	98.31	Germany
>CaBOL-1020721	Araneae	Linyphiidae	Ceratinella brevis	2643	98.31	Germany
>CaBOL-1027313	Araneae	Linyphiidae	Ceratinella brevis	2643	98.31	Germany
>CaBOL-1027313	Araneae	Linyphiidae	Ceratinella brevis	2643	98.31	Germany
>CaBOL-1020721	Araneae	Linyphiidae	Ceratinella brevis	2643	98	Germany
>CaBOL-1020721	Araneae	Linyphiidae	Ceratinella brevis	2643	98	Germany
>CaBOL-1027313	Araneae	Linyphiidae	Ceratinella brevis	2643	98	Germany
>CaBOL-1020721	Araneae	Linyphiidae	Ceratinella brevis	2643	97.7	Germany
>CaBOL-1012560	Araneae	Araneidae	Cercidia prominens	2643	98.92	Germany
>CaBOL-1012560	Araneae	Araneidae	Cercidia prominens	2643	98.92	Germany
>CaBOL-1012560	Araneae	Araneidae	Cercidia prominens	2643	98.92	Germany
>CaBOL-1012560	Araneae	Araneidae	Cercidia prominens	2643	98.92	Germany
>CaBOL-1012560	Araneae	Araneidae	Cercidia prominens	2643	98.92	Germany
>CaBOL-1012560	Araneae	Araneidae	Cercidia prominens	2643	98.92	Germany
>CaBOL-1012560	Araneae	Araneidae	Cercidia prominens	2643	98.92	Germany
>CaBOL-1012560	Araneae	Araneidae	Cercidia prominens	2643	98.92	Germany
>CaBOL-1012560	Araneae	Araneidae	Cercidia prominens	2643	98.92	Germany
>CaBOL-1012561	Araneae	Araneidae	Cercidia prominens	2643	98.92	Germany
>CaBOL-1012561	Araneae	Araneidae	Cercidia prominens	2643	98.92	Germany
>CaBOL-1012561	Araneae	Araneidae	Cercidia prominens	2643	98.92	Germany
>CaBOL-1012561	Araneae	Araneidae	Cercidia prominens	2643	98.92	Germany
>CaBOL-1012561	Araneae	Araneidae	Cercidia prominens	2643	98.92	Germany
>CaBOL-1012561	Araneae	Araneidae	Cercidia prominens	2643	98.92	Germany
>CaBOL-1012561	Araneae	Araneidae	Cercidia prominens	2643	98.92	Germany
>CaBOL-1012561	Araneae	Araneidae	Cercidia prominens	2643	98.92	Germany
>CaBOL-1012561	Araneae	Araneidae	Cercidia prominens	2643	98.92	Germany
>CaBOL-1012562	Araneae	Araneidae	Cercidia prominens	2643	98.92	Germany
>CaBOL-1012562	Araneae	Araneidae	Cercidia prominens	2643	98.92	Germany
>CaBOL-1012562	Araneae	Araneidae	Cercidia prominens	2643	98.92	Germany
>CaBOL-1012562	Araneae	Araneidae	Cercidia prominens	2643	98.92	Germany
>CaBOL-1012562	Araneae	Araneidae	Cercidia prominens	2643	98.92	Germany
>CaBOL-1012562	Araneae	Araneidae	Cercidia prominens	2643	98.92	Germany
>CaBOL-1012562	Araneae	Araneidae	Cercidia prominens	2643	98.92	Germany
>CaBOL-1012562	Araneae	Araneidae	Cercidia prominens	2643	98.92	Germany
>CaBOL-1012562	Araneae	Araneidae	Cercidia prominens	2643	98.92	Germany
>CaBOL-1012560	Araneae	Araneidae	Cercidia prominens	2643	98.77	Germany
>CaBOL-1012561	Araneae	Araneidae	Cercidia prominens	2643	98.77	Germany
>CaBOL-1012562	Araneae	Araneidae	Cercidia prominens	2643	98.77	Germany
>CaBOL-1012560	Araneae	Araneidae	Cercidia prominens	2643	92.28	Germany
>CaBOL-1012561	Araneae	Araneidae	Cercidia prominens	2643	92.28	Germany
>CaBOL-1012562	Araneae	Araneidae	Cercidia prominens	2643	92.28	Germany
>CaBOL-1012542	Araneae	Theridiidae	Crustulina guttata	2643	96.55	Germany
>CaBOL-1012542	Araneae	Theridiidae	Crustulina guttata	2643	96.48	Germany
>CaBOL-1012542	Araneae	Theridiidae	Crustulina guttata	2643	96.48	Germany
>CaBOL-1012542	Araneae	Theridiidae	Crustulina guttata	2643	96.48	Germany
>CaBOL-1012472	Araneae	Theridiidae	Crustulina sticta	2643	99.85	Germany
>CaBOL-1012472	Araneae	Theridiidae	Crustulina sticta	2643	99.85	Germany
>CaBOL-1018721	Araneae	Theridiidae	Crustulina sticta	2643	99.85	Germany
>CaBOL-1018721	Araneae	Theridiidae	Crustulina sticta	2643	99.85	Germany
>CaBOL-1018723	Araneae	Theridiidae	Crustulina sticta	2643	99.85	Germany
>CaBOL-1018723	Araneae	Theridiidae	Crustulina sticta	2643	99.85	Germany
>CaBOL-1018724	Araneae	Theridiidae	Crustulina sticta	2643	99.85	Germany
>CaBOL-1018724	Araneae	Theridiidae	Crustulina sticta	2643	99.85	Germany
>CaBOL-1012473	Araneae	Theridiidae	Crustulina sticta	2643	99.69	Germany
>CaBOL-1012473	Araneae	Theridiidae	Crustulina sticta	2643	99.69	Germany
>CaBOL-1018720	Araneae	Theridiidae	Crustulina sticta	2643	99.54	Germany
>CaBOL-1018720	Araneae	Theridiidae	Crustulina sticta	2643	99.54	Germany
>CaBOL-1018722	Araneae	Theridiidae	Crustulina sticta	2643	99.54	Germany
>CaBOL-1018722	Araneae	Theridiidae	Crustulina sticta	2643	99.54	Germany
>CaBOL-1004186	Araneae	Theridiidae	Cryptachaea riparia	2643	99.24	Germany
>CaBOL-1012772	Araneae	Salticidae	Dendryphantes rudis	2643	98.47	Germany
>CaBOL-1012772	Araneae	Salticidae	Dendryphantes rudis	2643	98.47	Germany
>CaBOL-1012772	Araneae	Salticidae	Dendryphantes rudis	2643	98.32	Germany
>CaBOL-1012772	Araneae	Salticidae	Dendryphantes rudis	2643	98.32	Germany
>CaBOL-1012772	Araneae	Salticidae	Dendryphantes rudis	2643	98.32	Germany
>CaBOL-1012772	Araneae	Salticidae	Dendryphantes rudis	2643	98.17	Germany
>CaBOL-1025550	Araneae	Thomisidae	Diaea livens	2643	98.34	Germany
>CaBOL-1012750	Araneae	Linyphiidae	Diplocephalus latifrons	2643	98.2	Germany
>CaBOL-1012750	Araneae	Linyphiidae	Diplocephalus latifrons	2643	98.2	Germany
>CaBOL-1012750	Araneae	Linyphiidae	Diplocephalus latifrons	2643	98.2	Germany
>CaBOL-1012750	Araneae	Linyphiidae	Diplocephalus latifrons	2643	98.11	Germany
>CaBOL-1012750	Araneae	Linyphiidae	Diplocephalus latifrons	2643	98.06	Germany
>CaBOL-1012750	Araneae	Linyphiidae	Diplocephalus latifrons	2643	98.04	Germany
>CaBOL-1012750	Araneae	Linyphiidae	Diplocephalus latifrons	2643	97.88	Germany
>CaBOL-1012750	Araneae	Linyphiidae	Diplocephalus latifrons	2643	95.42	Germany
>CaBOL-1012750	Araneae	Linyphiidae	Diplocephalus latifrons	2643	95.26	Germany
>CaBOL-1020255	Araneae	Linyphiidae	Diplostyla concolor	2643	100	Germany
>CaBOL-1020316	Araneae	Linyphiidae	Diplostyla concolor	2643	100	Germany
>CaBOL-1020255	Araneae	Linyphiidae	Diplostyla concolor	2643	99.85	Germany
>CaBOL-1020255	Araneae	Linyphiidae	Diplostyla concolor	2643	99.85	Germany
>CaBOL-1020316	Araneae	Linyphiidae	Diplostyla concolor	2643	99.85	Germany
>CaBOL-1020316	Araneae	Linyphiidae	Diplostyla concolor	2643	99.85	Germany
>CaBOL-1018808	Araneae	Linyphiidae	Diplostyla concolor	2643	99.69	Germany
>CaBOL-1018808	Araneae	Linyphiidae	Diplostyla concolor	2643	99.69	Germany
>CaBOL-1018808	Araneae	Linyphiidae	Diplostyla concolor	2643	99.54	Germany
>CaBOL-1018808	Araneae	Linyphiidae	Diplostyla concolor	2643	99.38	Germany
>CaBOL-1018808	Araneae	Linyphiidae	Diplostyla concolor	2643	99.23	Germany
>CaBOL-1018808	Araneae	Linyphiidae	Diplostyla concolor	2643	99.07	Germany
>CaBOL-1018808	Araneae	Linyphiidae	Diplostyla concolor	2643	98.92	Germany
>CaBOL-1025749	Araneae	Gnaphosidae	Drassodes pubescens	2643	98.17	Germany
>CaBOL-1025750	Araneae	Gnaphosidae	Drassodes pubescens	2643	98.17	Germany
>CaBOL-1025749	Araneae	Gnaphosidae	Drassodes pubescens	2643	98.01	Germany
>CaBOL-1025749	Araneae	Gnaphosidae	Drassodes pubescens	2643	98.01	Germany
>CaBOL-1025750	Araneae	Gnaphosidae	Drassodes pubescens	2643	98.01	Germany
>CaBOL-1025750	Araneae	Gnaphosidae	Drassodes pubescens	2643	98.01	Germany
>CaBOL-1025761	Araneae	Gnaphosidae	Drassodes pubescens	2643	97.55	Germany
>CaBOL-1025761	Araneae	Gnaphosidae	Drassodes pubescens	2643	97.55	Germany
>CaBOL-1025761	Araneae	Gnaphosidae	Drassodes pubescens	2643	97.4	Germany
>CaBOL-1025761	Araneae	Gnaphosidae	Drassodes pubescens	2643	97.25	Germany
>CaBOL-1025749	Araneae	Gnaphosidae	Drassodes pubescens	2643	97.09	Germany
>CaBOL-1025750	Araneae	Gnaphosidae	Drassodes pubescens	2643	97.09	Germany
>CaBOL-1012811	Araneae	Thomisidae	Ebrechtella tricuspidata	2643	99.04	Germany
>CaBOL-1012811	Araneae	Thomisidae	Ebrechtella tricuspidata	2643	98.92	Germany
>CaBOL-1012811	Araneae	Thomisidae	Ebrechtella tricuspidata	2643	98.92	Germany
>CaBOL-1012811	Araneae	Thomisidae	Ebrechtella tricuspidata	2643	98.92	Germany
>CaBOL-1012811	Araneae	Thomisidae	Ebrechtella tricuspidata	2643	98.92	Germany
>CaBOL-1012811	Araneae	Thomisidae	Ebrechtella tricuspidata	2643	98.92	Germany
>CaBOL-1012811	Araneae	Thomisidae	Ebrechtella tricuspidata	2643	98.16	Germany
>CaBOL-1020714	Araneae	Theridiidae	Enoplognatha thoracica	2643	99.23	Germany
>CaBOL-1020715	Araneae	Theridiidae	Enoplognatha thoracica	2643	99.23	Germany
>CaBOL-1020714	Araneae	Theridiidae	Enoplognatha thoracica	2643	98.62	Germany
>CaBOL-1020714	Araneae	Theridiidae	Enoplognatha thoracica	2643	98.62	Germany
>CaBOL-1020714	Araneae	Theridiidae	Enoplognatha thoracica	2643	98.62	Germany
>CaBOL-1020715	Araneae	Theridiidae	Enoplognatha thoracica	2643	98.62	Germany
>CaBOL-1020715	Araneae	Theridiidae	Enoplognatha thoracica	2643	98.62	Germany
>CaBOL-1020715	Araneae	Theridiidae	Enoplognatha thoracica	2643	98.62	Germany
>CaBOL-1020714	Araneae	Theridiidae	Enoplognatha thoracica	2643	98.46	Germany
>CaBOL-1020714	Araneae	Theridiidae	Enoplognatha thoracica	2643	98.46	Germany
>CaBOL-1020714	Araneae	Theridiidae	Enoplognatha thoracica	2643	98.46	Germany
>CaBOL-1020715	Araneae	Theridiidae	Enoplognatha thoracica	2643	98.46	Germany
>CaBOL-1020715	Araneae	Theridiidae	Enoplognatha thoracica	2643	98.46	Germany
>CaBOL-1020715	Araneae	Theridiidae	Enoplognatha thoracica	2643	98.46	Germany
>CaBOL-1004185	Araneae	Theridiidae	Episinus truncatus	2643	100	Germany
>CaBOL-1004185	Araneae	Theridiidae	Episinus truncatus	2643	100	Germany
>CaBOL-1004184	Araneae	Theridiidae	Episinus truncatus	2643	99.69	Germany
>CaBOL-1004184	Araneae	Theridiidae	Episinus truncatus	2643	99.69	Germany
>CaBOL-1004183	Araneae	Theridiidae	Episinus truncatus	2643	98.92	Germany
>CaBOL-1004183	Araneae	Theridiidae	Episinus truncatus	2643	98.92	Germany
>CaBOL-1023786	Araneae	Linyphiidae	Erigone dentipalpis	2643	99.54	Germany
>CaBOL-1023798	Araneae	Linyphiidae	Erigone dentipalpis	2643	99.54	Germany
>CaBOL-1010007	Araneae	Linyphiidae	Frontinellina frutetorum	2643	99.69	Germany
>CaBOL-1027339	Araneae	Gnaphosidae	Gnaphosa lucifuga	2643	97.25	Germany
>CaBOL-1027339	Araneae	Gnaphosidae	Gnaphosa lucifuga	2643	97.25	Germany
>CaBOL-1027339	Araneae	Gnaphosidae	Gnaphosa lucifuga	2643	97.25	Germany
>CaBOL-1027339	Araneae	Gnaphosidae	Gnaphosa lucifuga	2643	97.09	Germany
>CaBOL-1027339	Araneae	Gnaphosidae	Gnaphosa lucifuga	2643	97.09	Germany
>CaBOL-1023820	Araneae	Gnaphosidae	Gnaphosa lucifuga	2643	96.79	Germany
>CaBOL-1023820	Araneae	Gnaphosidae	Gnaphosa lucifuga	2643	96.79	Germany
>CaBOL-1023820	Araneae	Gnaphosidae	Gnaphosa lucifuga	2643	96.79	Germany
>CaBOL-1023820	Araneae	Gnaphosidae	Gnaphosa lucifuga	2643	96.64	Germany
>CaBOL-1023820	Araneae	Gnaphosidae	Gnaphosa lucifuga	2643	96.64	Germany
>CaBOL-1012741	Araneae	Linyphiidae	Gonatium rubens	2643	99.19	Germany
>CaBOL-1012741	Araneae	Linyphiidae	Gonatium rubens	2643	98.71	Germany
>CaBOL-1012741	Araneae	Linyphiidae	Gonatium rubens	2643	98.71	Germany
>CaBOL-1010011	Araneae	Gnaphosidae	Haplodrassus signifer	2643	97.78	Germany
>CaBOL-1010011	Araneae	Gnaphosidae	Haplodrassus signifer	2643	97.4	Germany
>CaBOL-1010011	Araneae	Gnaphosidae	Haplodrassus signifer	2643	96.94	Germany
>CaBOL-1010011	Araneae	Gnaphosidae	Haplodrassus signifer	2643	96.94	Germany
>CaBOL-1010011	Araneae	Gnaphosidae	Haplodrassus signifer	2643	96.94	Germany
>CaBOL-1010011	Araneae	Gnaphosidae	Haplodrassus signifer	2643	96.94	Germany
>CaBOL-1010011	Araneae	Gnaphosidae	Haplodrassus signifer	2643	96.94	Germany
>CaBOL-1010011	Araneae	Gnaphosidae	Haplodrassus signifer	2643	96.79	Germany
>CaBOL-1010011	Araneae	Gnaphosidae	Haplodrassus signifer	2643	96.61	Germany
>CaBOL-1010011	Araneae	Gnaphosidae	Haplodrassus signifer	2643	96.33	Germany
>CaBOL-1023281	Araneae	Gnaphosidae	Haplodrassus silvestris	2643	95.72	Germany
>CaBOL-1023281	Araneae	Gnaphosidae	Haplodrassus silvestris	2643	95.57	Germany
>CaBOL-1023281	Araneae	Gnaphosidae	Haplodrassus silvestris	2643	95.41	Germany
>CaBOL-1011204	Araneae	Theridiidae	Heterotheridion nigrovariegatum	2643	98.93	Germany
>CaBOL-1011204	Araneae	Theridiidae	Heterotheridion nigrovariegatum	2643	98.93	Germany
>CaBOL-1011204	Araneae	Theridiidae	Heterotheridion nigrovariegatum	2643	98.93	Germany
>CaBOL-1011204	Araneae	Theridiidae	Heterotheridion nigrovariegatum	2643	98.93	Germany
>CaBOL-1011204	Araneae	Theridiidae	Heterotheridion nigrovariegatum	2643	98.93	Germany
>CaBOL-1011204	Araneae	Theridiidae	Heterotheridion nigrovariegatum	2643	98.93	Germany
>CaBOL-1011204	Araneae	Theridiidae	Heterotheridion nigrovariegatum	2643	98.62	Germany
>CaBOL-1020242	Araneae	Linyphiidae	Ipa keyserlingi	2643	99.69	Germany
>CaBOL-1020242	Araneae	Linyphiidae	Ipa keyserlingi	2643	99.69	Germany
>CaBOL-1020242	Araneae	Linyphiidae	Ipa keyserlingi	2643	99.85	Germany
>CaBOL-1012360	Araneae	Araneidae	Larinioides cornutus	2643	100	Germany
>CaBOL-1012360	Araneae	Araneidae	Larinioides cornutus	2643	100	Germany
>CaBOL-1012360	Araneae	Araneidae	Larinioides cornutus	2643	100	Germany
>CaBOL-1012360	Araneae	Araneidae	Larinioides cornutus	2643	100	Germany
>CaBOL-1012360	Araneae	Araneidae	Larinioides cornutus	2643	100	Germany
>CaBOL-1012360	Araneae	Araneidae	Larinioides cornutus	2643	100	Germany
>CaBOL-1012360	Araneae	Araneidae	Larinioides cornutus	2643	100	Germany
>CaBOL-1012360	Araneae	Araneidae	Larinioides cornutus	2643	100	Germany
>CaBOL-1012360	Araneae	Araneidae	Larinioides cornutus	2643	100	Germany
>CaBOL-1012360	Araneae	Araneidae	Larinioides cornutus	2643	100	Germany
>CaBOL-1012360	Araneae	Araneidae	Larinioides cornutus	2643	99.85	Germany
>CaBOL-1012360	Araneae	Araneidae	Larinioides cornutus	2643	99.69	Germany
>CaBOL-1018680	Araneae	Araneidae	Larinioides cornutus	2643	99.69	Germany
>CaBOL-1018680	Araneae	Araneidae	Larinioides cornutus	2643	99.69	Germany
>CaBOL-1018680	Araneae	Araneidae	Larinioides cornutus	2643	99.69	Germany
>CaBOL-1018680	Araneae	Araneidae	Larinioides cornutus	2643	99.69	Germany
>CaBOL-1018680	Araneae	Araneidae	Larinioides cornutus	2643	99.69	Germany
>CaBOL-1012360	Araneae	Araneidae	Larinioides cornutus	2643	99.54	Germany
>CaBOL-1018680	Araneae	Araneidae	Larinioides cornutus	2643	99.54	Germany
>CaBOL-1018804	Araneae	Araneidae	Larinioides cornutus	2643	99.54	Germany
>CaBOL-1018804	Araneae	Araneidae	Larinioides cornutus	2643	99.54	Germany
>CaBOL-1018804	Araneae	Araneidae	Larinioides cornutus	2643	99.54	Germany
>CaBOL-1018804	Araneae	Araneidae	Larinioides cornutus	2643	99.54	Germany
>CaBOL-1018804	Araneae	Araneidae	Larinioides cornutus	2643	99.54	Germany
>CaBOL-1018804	Araneae	Araneidae	Larinioides cornutus	2643	99.54	Germany
>CaBOL-1018804	Araneae	Araneidae	Larinioides cornutus	2643	99.07	Germany
>CaBOL-1018804	Araneae	Araneidae	Larinioides cornutus	2643	98.77	Germany
>CaBOL-1018804	Araneae	Araneidae	Larinioides cornutus	2643	98.77	Germany
>CaBOL-1018804	Araneae	Araneidae	Larinioides cornutus	2643	98.77	Germany
>CaBOL-1018804	Araneae	Araneidae	Larinioides cornutus	2643	98.77	Germany
>CaBOL-1018804	Araneae	Araneidae	Larinioides cornutus	2643	98.77	Germany
>CaBOL-1018804	Araneae	Araneidae	Larinioides cornutus	2643	98.77	Germany
>CaBOL-1018804	Araneae	Araneidae	Larinioides cornutus	2643	98.77	Germany
>CaBOL-1018804	Araneae	Araneidae	Larinioides cornutus	2643	98.77	Germany
>CaBOL-1018804	Araneae	Araneidae	Larinioides cornutus	2643	98.77	Germany
>CaBOL-1018804	Araneae	Araneidae	Larinioides cornutus	2643	98.77	Germany
>CaBOL-1018706	Araneae	Linyphiidae	Metopobactrus prominulus	2643	98.31	Germany
>CaBOL-1018706	Araneae	Linyphiidae	Metopobactrus prominulus	2643	98.31	Germany
>CaBOL-1018706	Araneae	Linyphiidae	Metopobactrus prominulus	2643	97.85	Germany
>CaBOL-1011193	Araneae	Linyphiidae	Microneta viaria	2643	100	Germany
>CaBOL-1011193	Araneae	Linyphiidae	Microneta viaria	2643	100	Germany
>CaBOL-1011193	Araneae	Linyphiidae	Microneta viaria	2643	100	Germany
>CaBOL-1011193	Araneae	Linyphiidae	Microneta viaria	2643	100	Germany
>CaBOL-1011193	Araneae	Linyphiidae	Microneta viaria	2643	100	Germany
>CaBOL-1011193	Araneae	Linyphiidae	Microneta viaria	2643	100	Germany
>CaBOL-1018714	Araneae	Linyphiidae	Microneta viaria	2643	100	Germany
>CaBOL-1018714	Araneae	Linyphiidae	Microneta viaria	2643	100	Germany
>CaBOL-1018714	Araneae	Linyphiidae	Microneta viaria	2643	100	Germany
>CaBOL-1018714	Araneae	Linyphiidae	Microneta viaria	2643	100	Germany
>CaBOL-1018714	Araneae	Linyphiidae	Microneta viaria	2643	100	Germany
>CaBOL-1018714	Araneae	Linyphiidae	Microneta viaria	2643	100	Germany
>CaBOL-1018714	Araneae	Linyphiidae	Microneta viaria	2643	100	Germany
>CaBOL-1018714	Araneae	Linyphiidae	Microneta viaria	2643	100	Germany
>CaBOL-1018714	Araneae	Linyphiidae	Microneta viaria	2643	100	Germany
>CaBOL-1018714	Araneae	Linyphiidae	Microneta viaria	2643	100	Germany
>CaBOL-1018714	Araneae	Linyphiidae	Microneta viaria	2643	100	Germany
>CaBOL-1018714	Araneae	Linyphiidae	Microneta viaria	2643	100	Germany
>CaBOL-1018715	Araneae	Linyphiidae	Microneta viaria	2643	100	Germany
>CaBOL-1018715	Araneae	Linyphiidae	Microneta viaria	2643	100	Germany
>CaBOL-1018715	Araneae	Linyphiidae	Microneta viaria	2643	100	Germany
>CaBOL-1018715	Araneae	Linyphiidae	Microneta viaria	2643	100	Germany
>CaBOL-1018715	Araneae	Linyphiidae	Microneta viaria	2643	100	Germany
>CaBOL-1018715	Araneae	Linyphiidae	Microneta viaria	2643	100	Germany
>CaBOL-1018715	Araneae	Linyphiidae	Microneta viaria	2643	100	Germany
>CaBOL-1018715	Araneae	Linyphiidae	Microneta viaria	2643	100	Germany
>CaBOL-1018715	Araneae	Linyphiidae	Microneta viaria	2643	100	Germany
>CaBOL-1018715	Araneae	Linyphiidae	Microneta viaria	2643	100	Germany
>CaBOL-1018715	Araneae	Linyphiidae	Microneta viaria	2643	100	Germany
>CaBOL-1018715	Araneae	Linyphiidae	Microneta viaria	2643	100	Germany
>CaBOL-1020758	Araneae	Linyphiidae	Microneta viaria	2643	100	Germany
>CaBOL-1020758	Araneae	Linyphiidae	Microneta viaria	2643	100	Germany
>CaBOL-1020758	Araneae	Linyphiidae	Microneta viaria	2643	100	Germany
>CaBOL-1020758	Araneae	Linyphiidae	Microneta viaria	2643	100	Germany
>CaBOL-1020758	Araneae	Linyphiidae	Microneta viaria	2643	100	Germany
>CaBOL-1020758	Araneae	Linyphiidae	Microneta viaria	2643	100	Germany
>CaBOL-1020760	Araneae	Linyphiidae	Microneta viaria	2643	100	Germany
>CaBOL-1020760	Araneae	Linyphiidae	Microneta viaria	2643	100	Germany
>CaBOL-1020760	Araneae	Linyphiidae	Microneta viaria	2643	100	Germany
>CaBOL-1020760	Araneae	Linyphiidae	Microneta viaria	2643	100	Germany
>CaBOL-1020760	Araneae	Linyphiidae	Microneta viaria	2643	100	Germany
>CaBOL-1020760	Araneae	Linyphiidae	Microneta viaria	2643	100	Germany
>CaBOL-1011193	Araneae	Linyphiidae	Microneta viaria	2643	99.85	Germany
>CaBOL-1011193	Araneae	Linyphiidae	Microneta viaria	2643	99.85	Germany
>CaBOL-1011193	Araneae	Linyphiidae	Microneta viaria	2643	99.85	Germany
>CaBOL-1011193	Araneae	Linyphiidae	Microneta viaria	2643	99.85	Germany
>CaBOL-1011193	Araneae	Linyphiidae	Microneta viaria	2643	99.85	Germany
>CaBOL-1011193	Araneae	Linyphiidae	Microneta viaria	2643	99.85	Germany
>CaBOL-1011193	Araneae	Linyphiidae	Microneta viaria	2643	99.85	Germany
>CaBOL-1011193	Araneae	Linyphiidae	Microneta viaria	2643	99.85	Germany
>CaBOL-1011193	Araneae	Linyphiidae	Microneta viaria	2643	99.85	Germany
>CaBOL-1011193	Araneae	Linyphiidae	Microneta viaria	2643	99.85	Germany
>CaBOL-1011193	Araneae	Linyphiidae	Microneta viaria	2643	99.85	Germany
>CaBOL-1011193	Araneae	Linyphiidae	Microneta viaria	2643	99.85	Germany
>CaBOL-1011193	Araneae	Linyphiidae	Microneta viaria	2643	99.85	Germany
>CaBOL-1018714	Araneae	Linyphiidae	Microneta viaria	2643	99.85	Germany
>CaBOL-1018714	Araneae	Linyphiidae	Microneta viaria	2643	99.85	Germany
>CaBOL-1018714	Araneae	Linyphiidae	Microneta viaria	2643	99.85	Germany
>CaBOL-1018714	Araneae	Linyphiidae	Microneta viaria	2643	99.85	Germany
>CaBOL-1018714	Araneae	Linyphiidae	Microneta viaria	2643	99.85	Germany
>CaBOL-1018714	Araneae	Linyphiidae	Microneta viaria	2643	99.85	Germany
>CaBOL-1018714	Araneae	Linyphiidae	Microneta viaria	2643	99.85	Germany
>CaBOL-1018714	Araneae	Linyphiidae	Microneta viaria	2643	99.85	Germany
>CaBOL-1018714	Araneae	Linyphiidae	Microneta viaria	2643	99.85	Germany
>CaBOL-1018715	Araneae	Linyphiidae	Microneta viaria	2643	99.85	Germany
>CaBOL-1018715	Araneae	Linyphiidae	Microneta viaria	2643	99.85	Germany
>CaBOL-1018715	Araneae	Linyphiidae	Microneta viaria	2643	99.85	Germany
>CaBOL-1018715	Araneae	Linyphiidae	Microneta viaria	2643	99.85	Germany
>CaBOL-1018715	Araneae	Linyphiidae	Microneta viaria	2643	99.85	Germany
>CaBOL-1018715	Araneae	Linyphiidae	Microneta viaria	2643	99.85	Germany
>CaBOL-1018715	Araneae	Linyphiidae	Microneta viaria	2643	99.85	Germany
>CaBOL-1018715	Araneae	Linyphiidae	Microneta viaria	2643	99.85	Germany
>CaBOL-1018715	Araneae	Linyphiidae	Microneta viaria	2643	99.85	Germany
>CaBOL-1020758	Araneae	Linyphiidae	Microneta viaria	2643	99.85	Germany
>CaBOL-1020758	Araneae	Linyphiidae	Microneta viaria	2643	99.85	Germany
>CaBOL-1020758	Araneae	Linyphiidae	Microneta viaria	2643	99.85	Germany
>CaBOL-1020758	Araneae	Linyphiidae	Microneta viaria	2643	99.85	Germany
>CaBOL-1020758	Araneae	Linyphiidae	Microneta viaria	2643	99.85	Germany
>CaBOL-1020758	Araneae	Linyphiidae	Microneta viaria	2643	99.85	Germany
>CaBOL-1020758	Araneae	Linyphiidae	Microneta viaria	2643	99.85	Germany
>CaBOL-1020758	Araneae	Linyphiidae	Microneta viaria	2643	99.85	Germany
>CaBOL-1020758	Araneae	Linyphiidae	Microneta viaria	2643	99.85	Germany
>CaBOL-1020760	Araneae	Linyphiidae	Microneta viaria	2643	99.85	Germany
>CaBOL-1020760	Araneae	Linyphiidae	Microneta viaria	2643	99.85	Germany
>CaBOL-1020760	Araneae	Linyphiidae	Microneta viaria	2643	99.85	Germany
>CaBOL-1020760	Araneae	Linyphiidae	Microneta viaria	2643	99.85	Germany
>CaBOL-1020760	Araneae	Linyphiidae	Microneta viaria	2643	99.85	Germany
>CaBOL-1020760	Araneae	Linyphiidae	Microneta viaria	2643	99.85	Germany
>CaBOL-1020760	Araneae	Linyphiidae	Microneta viaria	2643	99.85	Germany
>CaBOL-1020760	Araneae	Linyphiidae	Microneta viaria	2643	99.85	Germany
>CaBOL-1020760	Araneae	Linyphiidae	Microneta viaria	2643	99.85	Germany
>CaBOL-1011193	Araneae	Linyphiidae	Microneta viaria	2643	99.69	Germany
>CaBOL-1011193	Araneae	Linyphiidae	Microneta viaria	2643	99.69	Germany
>CaBOL-1011193	Araneae	Linyphiidae	Microneta viaria	2643	99.69	Germany
>CaBOL-1011196	Araneae	Linyphiidae	Microneta viaria	2643	99.69	Germany
>CaBOL-1011196	Araneae	Linyphiidae	Microneta viaria	2643	99.69	Germany
>CaBOL-1011196	Araneae	Linyphiidae	Microneta viaria	2643	99.69	Germany
>CaBOL-1011196	Araneae	Linyphiidae	Microneta viaria	2643	99.69	Germany
>CaBOL-1011196	Araneae	Linyphiidae	Microneta viaria	2643	99.69	Germany
>CaBOL-1011196	Araneae	Linyphiidae	Microneta viaria	2643	99.69	Germany
>CaBOL-1011196	Araneae	Linyphiidae	Microneta viaria	2643	99.69	Germany
>CaBOL-1020756	Araneae	Linyphiidae	Microneta viaria	2643	99.69	Germany
>CaBOL-1020756	Araneae	Linyphiidae	Microneta viaria	2643	99.69	Germany
>CaBOL-1020756	Araneae	Linyphiidae	Microneta viaria	2643	99.69	Germany
>CaBOL-1020756	Araneae	Linyphiidae	Microneta viaria	2643	99.69	Germany
>CaBOL-1020756	Araneae	Linyphiidae	Microneta viaria	2643	99.69	Germany
>CaBOL-1020756	Araneae	Linyphiidae	Microneta viaria	2643	99.69	Germany
>CaBOL-1020756	Araneae	Linyphiidae	Microneta viaria	2643	99.69	Germany
>CaBOL-1020757	Araneae	Linyphiidae	Microneta viaria	2643	99.69	Germany
>CaBOL-1020757	Araneae	Linyphiidae	Microneta viaria	2643	99.69	Germany
>CaBOL-1020757	Araneae	Linyphiidae	Microneta viaria	2643	99.69	Germany
>CaBOL-1020757	Araneae	Linyphiidae	Microneta viaria	2643	99.69	Germany
>CaBOL-1020757	Araneae	Linyphiidae	Microneta viaria	2643	99.69	Germany
>CaBOL-1020757	Araneae	Linyphiidae	Microneta viaria	2643	99.69	Germany
>CaBOL-1020757	Araneae	Linyphiidae	Microneta viaria	2643	99.69	Germany
>CaBOL-1020759	Araneae	Linyphiidae	Microneta viaria	2643	99.69	Germany
>CaBOL-1020759	Araneae	Linyphiidae	Microneta viaria	2643	99.69	Germany
>CaBOL-1020759	Araneae	Linyphiidae	Microneta viaria	2643	99.69	Germany
>CaBOL-1020759	Araneae	Linyphiidae	Microneta viaria	2643	99.69	Germany
>CaBOL-1020759	Araneae	Linyphiidae	Microneta viaria	2643	99.69	Germany
>CaBOL-1020759	Araneae	Linyphiidae	Microneta viaria	2643	99.69	Germany
>CaBOL-1020759	Araneae	Linyphiidae	Microneta viaria	2643	99.69	Germany
>CaBOL-1020761	Araneae	Linyphiidae	Microneta viaria	2643	99.69	Germany
>CaBOL-1020761	Araneae	Linyphiidae	Microneta viaria	2643	99.69	Germany
>CaBOL-1020761	Araneae	Linyphiidae	Microneta viaria	2643	99.69	Germany
>CaBOL-1020761	Araneae	Linyphiidae	Microneta viaria	2643	99.69	Germany
>CaBOL-1020761	Araneae	Linyphiidae	Microneta viaria	2643	99.69	Germany
>CaBOL-1020761	Araneae	Linyphiidae	Microneta viaria	2643	99.69	Germany
>CaBOL-1020761	Araneae	Linyphiidae	Microneta viaria	2643	99.69	Germany
>CaBOL-1020762	Araneae	Linyphiidae	Microneta viaria	2643	99.69	Germany
>CaBOL-1020762	Araneae	Linyphiidae	Microneta viaria	2643	99.69	Germany
>CaBOL-1020762	Araneae	Linyphiidae	Microneta viaria	2643	99.69	Germany
>CaBOL-1020762	Araneae	Linyphiidae	Microneta viaria	2643	99.69	Germany
>CaBOL-1020762	Araneae	Linyphiidae	Microneta viaria	2643	99.69	Germany
>CaBOL-1020762	Araneae	Linyphiidae	Microneta viaria	2643	99.69	Germany
>CaBOL-1020762	Araneae	Linyphiidae	Microneta viaria	2643	99.69	Germany
>CaBOL-1011196	Araneae	Linyphiidae	Microneta viaria	2643	99.54	Germany
>CaBOL-1011196	Araneae	Linyphiidae	Microneta viaria	2643	99.54	Germany
>CaBOL-1011196	Araneae	Linyphiidae	Microneta viaria	2643	99.54	Germany
>CaBOL-1011196	Araneae	Linyphiidae	Microneta viaria	2643	99.54	Germany
>CaBOL-1011196	Araneae	Linyphiidae	Microneta viaria	2643	99.54	Germany
>CaBOL-1011196	Araneae	Linyphiidae	Microneta viaria	2643	99.54	Germany
>CaBOL-1011196	Araneae	Linyphiidae	Microneta viaria	2643	99.54	Germany
>CaBOL-1011196	Araneae	Linyphiidae	Microneta viaria	2643	99.54	Germany
>CaBOL-1011196	Araneae	Linyphiidae	Microneta viaria	2643	99.54	Germany
>CaBOL-1011196	Araneae	Linyphiidae	Microneta viaria	2643	99.54	Germany
>CaBOL-1011196	Araneae	Linyphiidae	Microneta viaria	2643	99.54	Germany
>CaBOL-1011196	Araneae	Linyphiidae	Microneta viaria	2643	99.54	Germany
>CaBOL-1011196	Araneae	Linyphiidae	Microneta viaria	2643	99.54	Germany
>CaBOL-1018714	Araneae	Linyphiidae	Microneta viaria	2643	99.54	Germany
>CaBOL-1018715	Araneae	Linyphiidae	Microneta viaria	2643	99.54	Germany
>CaBOL-1020757	Araneae	Linyphiidae	Microneta viaria	2643	99.54	Germany
>CaBOL-1011193	Araneae	Linyphiidae	Microneta viaria	2643	99.39	Germany
>CaBOL-1011193	Araneae	Linyphiidae	Microneta viaria	2643	99.39	Germany
>CaBOL-1011196	Araneae	Linyphiidae	Microneta viaria	2643	99.39	Germany
>CaBOL-1011196	Araneae	Linyphiidae	Microneta viaria	2643	99.39	Germany
>CaBOL-1020756	Araneae	Linyphiidae	Microneta viaria	2643	99.39	Germany
>CaBOL-1020756	Araneae	Linyphiidae	Microneta viaria	2643	99.39	Germany
>CaBOL-1020757	Araneae	Linyphiidae	Microneta viaria	2643	99.39	Germany
>CaBOL-1020757	Araneae	Linyphiidae	Microneta viaria	2643	99.39	Germany
>CaBOL-1020759	Araneae	Linyphiidae	Microneta viaria	2643	99.39	Germany
>CaBOL-1020759	Araneae	Linyphiidae	Microneta viaria	2643	99.39	Germany
>CaBOL-1020761	Araneae	Linyphiidae	Microneta viaria	2643	99.39	Germany
>CaBOL-1020761	Araneae	Linyphiidae	Microneta viaria	2643	99.39	Germany
>CaBOL-1020762	Araneae	Linyphiidae	Microneta viaria	2643	99.39	Germany
>CaBOL-1020762	Araneae	Linyphiidae	Microneta viaria	2643	99.39	Germany
>CaBOL-1018714	Araneae	Linyphiidae	Microneta viaria	2643	99.24	Germany
>CaBOL-1018715	Araneae	Linyphiidae	Microneta viaria	2643	99.24	Germany
>CaBOL-1020757	Araneae	Linyphiidae	Microneta viaria	2643	99.24	Germany
>CaBOL-1011196	Araneae	Linyphiidae	Microneta viaria	2643	99.08	Germany
>CaBOL-1011196	Araneae	Linyphiidae	Microneta viaria	2643	99.08	Germany
>CaBOL-1020756	Araneae	Linyphiidae	Microneta viaria	2643	99.08	Germany
>CaBOL-1020756	Araneae	Linyphiidae	Microneta viaria	2643	99.08	Germany
>CaBOL-1020757	Araneae	Linyphiidae	Microneta viaria	2643	99.08	Germany
>CaBOL-1020757	Araneae	Linyphiidae	Microneta viaria	2643	99.08	Germany
>CaBOL-1020759	Araneae	Linyphiidae	Microneta viaria	2643	99.08	Germany
>CaBOL-1020759	Araneae	Linyphiidae	Microneta viaria	2643	99.08	Germany
>CaBOL-1020761	Araneae	Linyphiidae	Microneta viaria	2643	99.08	Germany
>CaBOL-1020761	Araneae	Linyphiidae	Microneta viaria	2643	99.08	Germany
>CaBOL-1020762	Araneae	Linyphiidae	Microneta viaria	2643	99.08	Germany
>CaBOL-1020762	Araneae	Linyphiidae	Microneta viaria	2643	99.08	Germany
>CaBOL-1011167	Araneae	Linyphiidae	Microneta viaria	2643	98.62	Germany
>CaBOL-1011167	Araneae	Linyphiidae	Microneta viaria	2643	98.62	Germany
>CaBOL-1011167	Araneae	Linyphiidae	Microneta viaria	2643	98.62	Germany
>CaBOL-1011167	Araneae	Linyphiidae	Microneta viaria	2643	98.62	Germany
>CaBOL-1011167	Araneae	Linyphiidae	Microneta viaria	2643	98.62	Germany
>CaBOL-1011167	Araneae	Linyphiidae	Microneta viaria	2643	98.62	Germany
>CaBOL-1011195	Araneae	Linyphiidae	Microneta viaria	2643	98.62	Germany
>CaBOL-1011195	Araneae	Linyphiidae	Microneta viaria	2643	98.62	Germany
>CaBOL-1011195	Araneae	Linyphiidae	Microneta viaria	2643	98.62	Germany
>CaBOL-1011195	Araneae	Linyphiidae	Microneta viaria	2643	98.62	Germany
>CaBOL-1011195	Araneae	Linyphiidae	Microneta viaria	2643	98.62	Germany
>CaBOL-1011195	Araneae	Linyphiidae	Microneta viaria	2643	98.62	Germany
>CaBOL-1011198	Araneae	Linyphiidae	Microneta viaria	2643	98.62	Germany
>CaBOL-1011198	Araneae	Linyphiidae	Microneta viaria	2643	98.62	Germany
>CaBOL-1011198	Araneae	Linyphiidae	Microneta viaria	2643	98.62	Germany
>CaBOL-1011198	Araneae	Linyphiidae	Microneta viaria	2643	98.62	Germany
>CaBOL-1011198	Araneae	Linyphiidae	Microneta viaria	2643	98.62	Germany
>CaBOL-1011198	Araneae	Linyphiidae	Microneta viaria	2643	98.62	Germany
>CaBOL-1011195	Araneae	Linyphiidae	Microneta viaria	2643	98.46	Germany
>CaBOL-1011195	Araneae	Linyphiidae	Microneta viaria	2643	98.46	Germany
>CaBOL-1011195	Araneae	Linyphiidae	Microneta viaria	2643	98.46	Germany
>CaBOL-1011195	Araneae	Linyphiidae	Microneta viaria	2643	98.46	Germany
>CaBOL-1011195	Araneae	Linyphiidae	Microneta viaria	2643	98.46	Germany
>CaBOL-1011195	Araneae	Linyphiidae	Microneta viaria	2643	98.46	Germany
>CaBOL-1011195	Araneae	Linyphiidae	Microneta viaria	2643	98.46	Germany
>CaBOL-1011195	Araneae	Linyphiidae	Microneta viaria	2643	98.46	Germany
>CaBOL-1011195	Araneae	Linyphiidae	Microneta viaria	2643	98.46	Germany
>CaBOL-1011195	Araneae	Linyphiidae	Microneta viaria	2643	98.46	Germany
>CaBOL-1011195	Araneae	Linyphiidae	Microneta viaria	2643	98.46	Germany
>CaBOL-1011195	Araneae	Linyphiidae	Microneta viaria	2643	98.46	Germany
>CaBOL-1011195	Araneae	Linyphiidae	Microneta viaria	2643	98.46	Germany
>CaBOL-1011198	Araneae	Linyphiidae	Microneta viaria	2643	98.46	Germany
>CaBOL-1011198	Araneae	Linyphiidae	Microneta viaria	2643	98.46	Germany
>CaBOL-1011198	Araneae	Linyphiidae	Microneta viaria	2643	98.46	Germany
>CaBOL-1011198	Araneae	Linyphiidae	Microneta viaria	2643	98.46	Germany
>CaBOL-1011198	Araneae	Linyphiidae	Microneta viaria	2643	98.46	Germany
>CaBOL-1011198	Araneae	Linyphiidae	Microneta viaria	2643	98.46	Germany
>CaBOL-1011198	Araneae	Linyphiidae	Microneta viaria	2643	98.46	Germany
>CaBOL-1011198	Araneae	Linyphiidae	Microneta viaria	2643	98.46	Germany
>CaBOL-1011198	Araneae	Linyphiidae	Microneta viaria	2643	98.46	Germany
>CaBOL-1011198	Araneae	Linyphiidae	Microneta viaria	2643	98.46	Germany
>CaBOL-1011198	Araneae	Linyphiidae	Microneta viaria	2643	98.46	Germany
>CaBOL-1011198	Araneae	Linyphiidae	Microneta viaria	2643	98.46	Germany
>CaBOL-1011198	Araneae	Linyphiidae	Microneta viaria	2643	98.46	Germany
>CaBOL-1011195	Araneae	Linyphiidae	Microneta viaria	2643	98.31	Germany
>CaBOL-1011195	Araneae	Linyphiidae	Microneta viaria	2643	98.31	Germany
>CaBOL-1011195	Araneae	Linyphiidae	Microneta viaria	2643	98.31	Germany
>CaBOL-1011195	Araneae	Linyphiidae	Microneta viaria	2643	98.31	Germany
>CaBOL-1011198	Araneae	Linyphiidae	Microneta viaria	2643	98.31	Germany
>CaBOL-1011198	Araneae	Linyphiidae	Microneta viaria	2643	98.31	Germany
>CaBOL-1011198	Araneae	Linyphiidae	Microneta viaria	2643	98.31	Germany
>CaBOL-1011198	Araneae	Linyphiidae	Microneta viaria	2643	98.31	Germany
>CaBOL-1011195	Araneae	Linyphiidae	Microneta viaria	2643	98.16	Germany
>CaBOL-1011198	Araneae	Linyphiidae	Microneta viaria	2643	98.16	Germany
>CaBOL-1020756	Araneae	Linyphiidae	Microneta viaria	2643	96.54	Germany
>CaBOL-1020756	Araneae	Linyphiidae	Microneta viaria	2643	96.54	Germany
>CaBOL-1020756	Araneae	Linyphiidae	Microneta viaria	2643	96.54	Germany
>CaBOL-1020756	Araneae	Linyphiidae	Microneta viaria	2643	96.54	Germany
>CaBOL-1020756	Araneae	Linyphiidae	Microneta viaria	2643	96.54	Germany
>CaBOL-1020756	Araneae	Linyphiidae	Microneta viaria	2643	96.54	Germany
>CaBOL-1020756	Araneae	Linyphiidae	Microneta viaria	2643	96.54	Germany
>CaBOL-1020756	Araneae	Linyphiidae	Microneta viaria	2643	96.54	Germany
>CaBOL-1020756	Araneae	Linyphiidae	Microneta viaria	2643	96.54	Germany
>CaBOL-1020756	Araneae	Linyphiidae	Microneta viaria	2643	96.54	Germany
>CaBOL-1020756	Araneae	Linyphiidae	Microneta viaria	2643	96.54	Germany
>CaBOL-1020757	Araneae	Linyphiidae	Microneta viaria	2643	96.54	Germany
>CaBOL-1020757	Araneae	Linyphiidae	Microneta viaria	2643	96.54	Germany
>CaBOL-1020757	Araneae	Linyphiidae	Microneta viaria	2643	96.54	Germany
>CaBOL-1020757	Araneae	Linyphiidae	Microneta viaria	2643	96.54	Germany
>CaBOL-1020757	Araneae	Linyphiidae	Microneta viaria	2643	96.54	Germany
>CaBOL-1020757	Araneae	Linyphiidae	Microneta viaria	2643	96.54	Germany
>CaBOL-1020757	Araneae	Linyphiidae	Microneta viaria	2643	96.54	Germany
>CaBOL-1020757	Araneae	Linyphiidae	Microneta viaria	2643	96.54	Germany
>CaBOL-1020757	Araneae	Linyphiidae	Microneta viaria	2643	96.54	Germany
>CaBOL-1020757	Araneae	Linyphiidae	Microneta viaria	2643	96.54	Germany
>CaBOL-1020757	Araneae	Linyphiidae	Microneta viaria	2643	96.54	Germany
>CaBOL-1020759	Araneae	Linyphiidae	Microneta viaria	2643	96.54	Germany
>CaBOL-1020759	Araneae	Linyphiidae	Microneta viaria	2643	96.54	Germany
>CaBOL-1020759	Araneae	Linyphiidae	Microneta viaria	2643	96.54	Germany
>CaBOL-1020759	Araneae	Linyphiidae	Microneta viaria	2643	96.54	Germany
>CaBOL-1020759	Araneae	Linyphiidae	Microneta viaria	2643	96.54	Germany
>CaBOL-1020759	Araneae	Linyphiidae	Microneta viaria	2643	96.54	Germany
>CaBOL-1020759	Araneae	Linyphiidae	Microneta viaria	2643	96.54	Germany
>CaBOL-1020759	Araneae	Linyphiidae	Microneta viaria	2643	96.54	Germany
>CaBOL-1020759	Araneae	Linyphiidae	Microneta viaria	2643	96.54	Germany
>CaBOL-1020759	Araneae	Linyphiidae	Microneta viaria	2643	96.54	Germany
>CaBOL-1020759	Araneae	Linyphiidae	Microneta viaria	2643	96.54	Germany
>CaBOL-1020761	Araneae	Linyphiidae	Microneta viaria	2643	96.54	Germany
>CaBOL-1020761	Araneae	Linyphiidae	Microneta viaria	2643	96.54	Germany
>CaBOL-1020761	Araneae	Linyphiidae	Microneta viaria	2643	96.54	Germany
>CaBOL-1020761	Araneae	Linyphiidae	Microneta viaria	2643	96.54	Germany
>CaBOL-1020761	Araneae	Linyphiidae	Microneta viaria	2643	96.54	Germany
>CaBOL-1020761	Araneae	Linyphiidae	Microneta viaria	2643	96.54	Germany
>CaBOL-1020761	Araneae	Linyphiidae	Microneta viaria	2643	96.54	Germany
>CaBOL-1020761	Araneae	Linyphiidae	Microneta viaria	2643	96.54	Germany
>CaBOL-1020761	Araneae	Linyphiidae	Microneta viaria	2643	96.54	Germany
>CaBOL-1020761	Araneae	Linyphiidae	Microneta viaria	2643	96.54	Germany
>CaBOL-1020761	Araneae	Linyphiidae	Microneta viaria	2643	96.54	Germany
>CaBOL-1020762	Araneae	Linyphiidae	Microneta viaria	2643	96.54	Germany
>CaBOL-1020762	Araneae	Linyphiidae	Microneta viaria	2643	96.54	Germany
>CaBOL-1020762	Araneae	Linyphiidae	Microneta viaria	2643	96.54	Germany
>CaBOL-1020762	Araneae	Linyphiidae	Microneta viaria	2643	96.54	Germany
>CaBOL-1020762	Araneae	Linyphiidae	Microneta viaria	2643	96.54	Germany
>CaBOL-1020762	Araneae	Linyphiidae	Microneta viaria	2643	96.54	Germany
>CaBOL-1020762	Araneae	Linyphiidae	Microneta viaria	2643	96.54	Germany
>CaBOL-1020762	Araneae	Linyphiidae	Microneta viaria	2643	96.54	Germany
>CaBOL-1020762	Araneae	Linyphiidae	Microneta viaria	2643	96.54	Germany
>CaBOL-1020762	Araneae	Linyphiidae	Microneta viaria	2643	96.54	Germany
>CaBOL-1020762	Araneae	Linyphiidae	Microneta viaria	2643	96.54	Germany
>CaBOL-1020758	Araneae	Linyphiidae	Microneta viaria	3084	99.85	Germany
>CaBOL-1020758	Araneae	Linyphiidae	Microneta viaria	3084	99.85	Germany
>CaBOL-1020760	Araneae	Linyphiidae	Microneta viaria	3084	99.85	Germany
>CaBOL-1020760	Araneae	Linyphiidae	Microneta viaria	3084	99.85	Germany
>CaBOL-1020758	Araneae	Linyphiidae	Microneta viaria	3084	99.69	Germany
>CaBOL-1020758	Araneae	Linyphiidae	Microneta viaria	3084	99.69	Germany
>CaBOL-1020758	Araneae	Linyphiidae	Microneta viaria	3084	99.69	Germany
>CaBOL-1020760	Araneae	Linyphiidae	Microneta viaria	3084	99.69	Germany
>CaBOL-1020760	Araneae	Linyphiidae	Microneta viaria	3084	99.69	Germany
>CaBOL-1020760	Araneae	Linyphiidae	Microneta viaria	3084	99.69	Germany
>CaBOL-1020758	Araneae	Linyphiidae	Microneta viaria	3084	99.39	Germany
>CaBOL-1020758	Araneae	Linyphiidae	Microneta viaria	3084	99.39	Germany
>CaBOL-1020760	Araneae	Linyphiidae	Microneta viaria	3084	99.39	Germany
>CaBOL-1020760	Araneae	Linyphiidae	Microneta viaria	3084	99.39	Germany
>CaBOL-1012405	Araneae	Salticidae	Myrmarachne formicaria	2643	99.38	Germany
>CaBOL-1012417	Araneae	Salticidae	Myrmarachne formicaria	2643	99.38	Germany
>CaBOL-1016826	Araneae	Salticidae	Myrmarachne formicaria	2643	99.38	Germany
>CaBOL-1020284	Araneae	Theridiidae	Neottiura suaveolens	2643	99.85	Germany
>CaBOL-1020285	Araneae	Theridiidae	Neottiura suaveolens	2643	99.85	Germany
>CaBOL-1020284	Araneae	Theridiidae	Neottiura suaveolens	2643	99.69	Germany
>CaBOL-1020285	Araneae	Theridiidae	Neottiura suaveolens	2643	99.69	Germany
>CaBOL-1023289	Araneae	Theridiidae	Neottiura suaveolens	2643	99.38	Germany
>CaBOL-1023289	Araneae	Theridiidae	Neottiura suaveolens	2643	99.23	Germany
>CaBOL-1012865	Araneae	Linyphiidae	Neriene clathrata	2643	99.85	Germany
>CaBOL-1012865	Araneae	Linyphiidae	Neriene clathrata	2643	99.85	Germany
>CaBOL-1012865	Araneae	Linyphiidae	Neriene clathrata	2643	99.85	Germany
>CaBOL-1012865	Araneae	Linyphiidae	Neriene clathrata	2643	99.85	Germany
>CaBOL-1012865	Araneae	Linyphiidae	Neriene clathrata	2643	99.84	Germany
>CaBOL-1012865	Araneae	Linyphiidae	Neriene clathrata	2643	99.69	Germany
>CaBOL-1012865	Araneae	Linyphiidae	Neriene clathrata	2643	99.69	Germany
>CaBOL-1012865	Araneae	Linyphiidae	Neriene clathrata	2643	98.47	Germany
>CaBOL-1012865	Araneae	Linyphiidae	Neriene clathrata	2643	98.47	Germany
>CaBOL-1012865	Araneae	Linyphiidae	Neriene clathrata	2643	98.47	Germany
>CaBOL-1012865	Araneae	Linyphiidae	Neriene clathrata	2643	98.47	Germany
>CaBOL-1012865	Araneae	Linyphiidae	Neriene clathrata	2643	98.32	Germany
>CaBOL-1012865	Araneae	Linyphiidae	Neriene clathrata	2643	98.32	Germany
>CaBOL-1012865	Araneae	Linyphiidae	Neriene clathrata	2643	98.32	Germany
>CaBOL-1012865	Araneae	Linyphiidae	Neriene clathrata	2643	98.32	Germany
>CaBOL-1012865	Araneae	Linyphiidae	Neriene clathrata	2643	98.32	Germany
>CaBOL-1012865	Araneae	Linyphiidae	Neriene clathrata	2643	98.32	Germany
>CaBOL-1012408	Araneae	Araneidae	Nuctenea umbratica	2643	100	Germany
>CaBOL-1012408	Araneae	Araneidae	Nuctenea umbratica	2643	100	Germany
>CaBOL-1012408	Araneae	Araneidae	Nuctenea umbratica	2643	99.85	Germany
>CaBOL-1012408	Araneae	Araneidae	Nuctenea umbratica	2643	99.85	Germany
>CaBOL-1012408	Araneae	Araneidae	Nuctenea umbratica	2643	99.84	Germany
>CaBOL-1012408	Araneae	Araneidae	Nuctenea umbratica	2643	99.23	Germany
>CaBOL-1012408	Araneae	Araneidae	Nuctenea umbratica	2643	99.23	Germany
>CaBOL-1012408	Araneae	Araneidae	Nuctenea umbratica	2643	99.23	Germany
>CaBOL-1012408	Araneae	Araneidae	Nuctenea umbratica	2643	99.23	Germany
>CaBOL-1012408	Araneae	Araneidae	Nuctenea umbratica	2643	99.23	Germany
>CaBOL-1012408	Araneae	Araneidae	Nuctenea umbratica	2643	99.23	Germany
>CaBOL-1012408	Araneae	Araneidae	Nuctenea umbratica	2643	99.23	Germany
>CaBOL-1012408	Araneae	Araneidae	Nuctenea umbratica	2643	99.23	Germany
>CaBOL-1016885	Araneae	Thomisidae	Ozyptila atomaria	2643	97.25	Germany
>CaBOL-1016885	Araneae	Thomisidae	Ozyptila atomaria	2643	97.25	Germany
>CaBOL-1016885	Araneae	Thomisidae	Ozyptila atomaria	2643	97.09	Germany
>CaBOL-1016885	Araneae	Thomisidae	Ozyptila atomaria	2643	96.94	Germany
>CaBOL-1016885	Araneae	Thomisidae	Ozyptila atomaria	2643	96.94	Germany
>CaBOL-1018809	Araneae	Thomisidae	Ozyptila claveata	2643	97.55	Germany
>CaBOL-1018809	Araneae	Thomisidae	Ozyptila claveata	2643	97.4	Germany
>CaBOL-1018809	Araneae	Thomisidae	Ozyptila claveata	2643	97.4	Germany
>CaBOL-1012517	Araneae	Theridiidae	Parasteatoda lunata	2643	100	Germany
>CaBOL-1012517	Araneae	Theridiidae	Parasteatoda lunata	2643	100	Germany
>CaBOL-1012517	Araneae	Theridiidae	Parasteatoda lunata	2643	100	Germany
>CaBOL-1012517	Araneae	Theridiidae	Parasteatoda lunata	2643	100	Germany
>CaBOL-1012596	Araneae	Theridiidae	Parasteatoda lunata	2643	100	Germany
>CaBOL-1012596	Araneae	Theridiidae	Parasteatoda lunata	2643	100	Germany
>CaBOL-1012596	Araneae	Theridiidae	Parasteatoda lunata	2643	100	Germany
>CaBOL-1012596	Araneae	Theridiidae	Parasteatoda lunata	2643	100	Germany
>CaBOL-1012596	Araneae	Theridiidae	Parasteatoda lunata	2643	100	Germany
>CaBOL-1012632	Araneae	Theridiidae	Parasteatoda lunata	2643	100	Germany
>CaBOL-1012632	Araneae	Theridiidae	Parasteatoda lunata	2643	100	Germany
>CaBOL-1012632	Araneae	Theridiidae	Parasteatoda lunata	2643	100	Germany
>CaBOL-1012632	Araneae	Theridiidae	Parasteatoda lunata	2643	100	Germany
>CaBOL-1012632	Araneae	Theridiidae	Parasteatoda lunata	2643	100	Germany
>CaBOL-1012517	Araneae	Theridiidae	Parasteatoda lunata	2643	99.69	Germany
>CaBOL-1012517	Araneae	Theridiidae	Parasteatoda lunata	2643	99.69	Germany
>CaBOL-1012517	Araneae	Theridiidae	Parasteatoda lunata	2643	99.69	Germany
>CaBOL-1012596	Araneae	Theridiidae	Parasteatoda lunata	2643	99.69	Germany
>CaBOL-1012596	Araneae	Theridiidae	Parasteatoda lunata	2643	99.69	Germany
>CaBOL-1012596	Araneae	Theridiidae	Parasteatoda lunata	2643	99.69	Germany
>CaBOL-1012632	Araneae	Theridiidae	Parasteatoda lunata	2643	99.69	Germany
>CaBOL-1012632	Araneae	Theridiidae	Parasteatoda lunata	2643	99.69	Germany
>CaBOL-1012632	Araneae	Theridiidae	Parasteatoda lunata	2643	99.69	Germany
>CaBOL-1012517	Araneae	Theridiidae	Parasteatoda lunata	2643	99.54	Germany
>CaBOL-1012596	Araneae	Theridiidae	Parasteatoda lunata	2643	99.54	Germany
>CaBOL-1012632	Araneae	Theridiidae	Parasteatoda lunata	2643	99.54	Germany
>CaBOL-1025797	Araneae	Lycosidae	Pardosa amentata	2643	98.92	Germany
>CaBOL-1025797	Araneae	Lycosidae	Pardosa amentata	2643	98.92	Germany
>CaBOL-1025797	Araneae	Lycosidae	Pardosa amentata	2643	98.81	Germany
>CaBOL-1025797	Araneae	Lycosidae	Pardosa amentata	2643	98.77	Germany
>CaBOL-1025797	Araneae	Lycosidae	Pardosa amentata	2643	98.77	Germany
>CaBOL-1025797	Araneae	Lycosidae	Pardosa amentata	2643	98.67	Germany
>CaBOL-1025797	Araneae	Lycosidae	Pardosa amentata	2643	98.61	Germany
>CaBOL-1025797	Araneae	Lycosidae	Pardosa amentata	2643	98.61	Germany
>CaBOL-1025797	Araneae	Lycosidae	Pardosa amentata	2643	98.61	Germany
>CaBOL-1025797	Araneae	Lycosidae	Pardosa amentata	2643	98.61	Germany
>CaBOL-1025797	Araneae	Lycosidae	Pardosa amentata	2643	98.46	Germany
>CaBOL-1025797	Araneae	Lycosidae	Pardosa amentata	2643	98.46	Germany
>CaBOL-1025797	Araneae	Lycosidae	Pardosa amentata	2643	98.46	Germany
>CaBOL-1025797	Araneae	Lycosidae	Pardosa amentata	2643	98.46	Germany
>CaBOL-1025797	Araneae	Lycosidae	Pardosa amentata	2643	98.46	Germany
>CaBOL-1025797	Araneae	Lycosidae	Pardosa amentata	2643	98.45	Germany
>CaBOL-1025797	Araneae	Lycosidae	Pardosa amentata	2643	98.38	Germany
>CaBOL-1025797	Araneae	Lycosidae	Pardosa amentata	2643	98.3	Germany
>CaBOL-1025797	Araneae	Lycosidae	Pardosa amentata	2643	98.3	Germany
>CaBOL-1010380	Araneae	Salticidae	Pellenes nigrociliatus	2643	100	Germany
>CaBOL-1004208	Araneae	Salticidae	Pellenes nigrociliatus	2643	99.85	Germany
>CaBOL-1012541	Araneae	Salticidae	Pellenes nigrociliatus	2643	99.83	Germany
>CaBOL-1004208	Araneae	Salticidae	Pellenes nigrociliatus	2643	98.31	Germany
>CaBOL-1010380	Araneae	Salticidae	Pellenes nigrociliatus	2643	98.31	Germany
>CaBOL-1012541	Araneae	Salticidae	Pellenes nigrociliatus	2643	98.31	Germany
>CaBOL-1004208	Araneae	Salticidae	Pellenes nigrociliatus	2643	98	Germany
>CaBOL-1010380	Araneae	Salticidae	Pellenes nigrociliatus	2643	98	Germany
>CaBOL-1012541	Araneae	Salticidae	Pellenes nigrociliatus	2643	98	Germany
>CaBOL-1010408	Araneae	Salticidae	Pellenes seriatus	2643	96.62	Germany
>CaBOL-1010408	Araneae	Salticidae	Pellenes seriatus	2643	96.62	Germany
>CaBOL-1010408	Araneae	Salticidae	Pellenes seriatus	2643	96.62	Germany
>CaBOL-1010408	Araneae	Salticidae	Pellenes seriatus	2643	96.47	Germany
>CaBOL-1010408	Araneae	Salticidae	Pellenes seriatus	2643	96.16	Germany
>CaBOL-1010408	Araneae	Salticidae	Pellenes seriatus	2643	96.01	Germany
>CaBOL-1010408	Araneae	Salticidae	Pellenes seriatus	2643	96.01	Germany
>CaBOL-1012534	Araneae	Theridiidae	Phylloneta impressa	2643	97.88	Germany
>CaBOL-1012534	Araneae	Theridiidae	Phylloneta impressa	2643	97.84	Germany
>CaBOL-1012534	Araneae	Theridiidae	Phylloneta impressa	2643	97.84	Germany
>CaBOL-1012534	Araneae	Theridiidae	Phylloneta impressa	2643	97.84	Germany
>CaBOL-1012534	Araneae	Theridiidae	Phylloneta impressa	2643	97.84	Germany
>CaBOL-1012534	Araneae	Theridiidae	Phylloneta impressa	2643	97.84	Germany
>CaBOL-1012534	Araneae	Theridiidae	Phylloneta impressa	2643	97.84	Germany
>CaBOL-1012534	Araneae	Theridiidae	Phylloneta impressa	2643	97.73	Germany
>CaBOL-1012534	Araneae	Theridiidae	Phylloneta impressa	2643	97.69	Germany
>CaBOL-1012534	Araneae	Theridiidae	Phylloneta impressa	2643	97.69	Germany
>CaBOL-1012534	Araneae	Theridiidae	Phylloneta impressa	2643	97.53	Germany
>CaBOL-1012534	Araneae	Theridiidae	Phylloneta impressa	2643	97	Germany
>CaBOL-1025819	Araneae	Lycosidae	Piratula latitans	2643	100	Germany
>CaBOL-1025819	Araneae	Lycosidae	Piratula latitans	2643	100	Germany
>CaBOL-1025819	Araneae	Lycosidae	Piratula latitans	2643	100	Germany
>CaBOL-1025819	Araneae	Lycosidae	Piratula latitans	2643	99.85	Germany
>CaBOL-1025819	Araneae	Lycosidae	Piratula latitans	2643	99.69	Germany
>CaBOL-1025819	Araneae	Lycosidae	Piratula latitans	2643	99.69	Germany
>CaBOL-1025819	Araneae	Lycosidae	Piratula latitans	2643	99.68	Germany
>CaBOL-1026357	Araneae	Lycosidae	Piratula latitans	2643	99.54	Germany
>CaBOL-1026357	Araneae	Lycosidae	Piratula latitans	2643	99.54	Germany
>CaBOL-1026357	Araneae	Lycosidae	Piratula latitans	2643	99.24	Germany
>CaBOL-1026357	Araneae	Lycosidae	Piratula latitans	2643	99.24	Germany
>CaBOL-1026357	Araneae	Lycosidae	Piratula latitans	2643	99.21	Germany
>CaBOL-1026357	Araneae	Lycosidae	Piratula latitans	2643	95.57	Germany
>CaBOL-1012833	Araneae	Thomisidae	Pistius truncatus	2643	98.78	Germany
>CaBOL-1012833	Araneae	Thomisidae	Pistius truncatus	2643	98.78	Germany
>CaBOL-1012833	Araneae	Thomisidae	Pistius truncatus	2643	98.62	Germany
>CaBOL-1012512	Araneae	Theridiidae	Platnickina tincta	2643	99.54	Germany
>CaBOL-1012512	Araneae	Theridiidae	Platnickina tincta	2643	99.54	Germany
>CaBOL-1012512	Araneae	Theridiidae	Platnickina tincta	2643	99.54	Germany
>CaBOL-1012512	Araneae	Theridiidae	Platnickina tincta	2643	99.54	Germany
>CaBOL-1012512	Araneae	Theridiidae	Platnickina tincta	2643	99.39	Germany
>CaBOL-1023819	Araneae	Linyphiidae	Porrhomma microphthalmum	2643	100	Germany
>CaBOL-1023819	Araneae	Linyphiidae	Porrhomma microphthalmum	2643	99.85	Germany
>CaBOL-1023819	Araneae	Linyphiidae	Porrhomma microphthalmum	2643	99.85	Germany
>CaBOL-1023819	Araneae	Linyphiidae	Porrhomma microphthalmum	2643	99.69	Germany
>CaBOL-1023819	Araneae	Linyphiidae	Porrhomma microphthalmum	2643	99.69	Germany
>CaBOL-1023819	Araneae	Linyphiidae	Porrhomma microphthalmum	2643	99.69	Germany
>CaBOL-1023819	Araneae	Linyphiidae	Porrhomma microphthalmum	2643	99.69	Germany
>CaBOL-1023819	Araneae	Linyphiidae	Porrhomma microphthalmum	2643	99.69	Germany
>CaBOL-1023819	Araneae	Linyphiidae	Porrhomma microphthalmum	2643	99.54	Germany
>CaBOL-1012634	Araneae	Thomisidae	Psammitis ninnii	2643	99.85	Germany
>CaBOL-1023783	Araneae	Salticidae	Pseudeuophrys erratica	2643	99.69	Germany
>CaBOL-1023783	Araneae	Salticidae	Pseudeuophrys erratica	2643	99.68	Germany
>CaBOL-1023783	Araneae	Salticidae	Pseudeuophrys erratica	2643	99.54	Germany
>CaBOL-1023783	Araneae	Salticidae	Pseudeuophrys erratica	2643	99.51	Germany
>CaBOL-1023783	Araneae	Salticidae	Pseudeuophrys erratica	2643	99.39	Germany
>CaBOL-1023783	Araneae	Salticidae	Pseudeuophrys erratica	2643	99.08	Germany
>CaBOL-1025788	Araneae	Salticidae	Pseudeuophrys erratica	2643	96.73	Germany
[truncated: 1,320 more rows]
