# Supplementary material for: How dispersal rates depend on the prey capture strategy: A case study of Georgia's spiders
Source: Ecol Evol. 2024 May 12;14(5):e11372. doi: 10.1002/ece3.11372 (PMC11089273; doi:10.1002/ece3.11372)
Supplement: Supplementary file 2 — Table S2. [file ECE3-14-e11372-s001.xlsx]

## Sheet: Individual_numbers
Family	SPECIES	Correlation	P	N
Araneidae	Aculepeira carbonaria	.a	1	2
Araneidae	Aculepeira ceropegia	-.840**	2.8919e-07	24
Araneidae	Agalenatea redii	-.928**	0.000892716	8
Araneidae	Araneus quadratus	-0.206212	0.201738	40
Araneidae	Argiope lobata	-0.125517	0.729717	10
Araneidae	Cercidia prominens	-.322**	0.00581015	72
Araneidae	Hypsosinga sanguinea	-.968**	1.96382e-05	9
Araneidae	Larinioides cornutus	-0.0190004	0.857333	92
Araneidae	Larinioides ixobolus	-.974**	0.00102548	6
Araneidae	Leviellus caspicus	-.872**	2.47271e-06	18
Araneidae	Nuctenea umbratica	0.12746	0.552834	24
Gnaphosidae	Callilepis nocturna	0.296995	0.375129	11
Gnaphosidae	Civizelotes caucasius	-.998**	5.29699e-06	6
Gnaphosidae	Drassodes pubescens	-0.229437	0.149018	41
Gnaphosidae	Gnaphosa lucifuga	-0.327995	0.14663	21
Gnaphosidae	Gnaphosa steppica	-1.000**	0	7
Gnaphosidae	Haplodrassus signifer	-0.0415379	0.865923	19
Gnaphosidae	Haplodrassus silvestris	0.339045	0.337875	10
Gnaphosidae	Micaria formicaria	1	0	2
Gnaphosidae	Poecilochroa variana	0.25	0.685038	5
Gnaphosidae	Scotophaeus scutulatus	-0.258199	0.576132	7
Gnaphosidae	Zelotes longipes	-.894**	4.05679e-09	24
Linyphiidae	Acartauchenius scurrilis	-0.807943	0.0517865	6
Linyphiidae	Agyneta rurestris	0.00748302	0.950976	70
Linyphiidae	Bolyphantes alticeps	-0.169691	0.579424	13
Linyphiidae	Centromerus minor	0.650896	0.0576115	9
Linyphiidae	Centromerus sylvaticus	-0.0796051	0.556113	57
Linyphiidae	Ceratinella brevis	-0.15563	0.337591	40
Linyphiidae	Diplocephalus latifrons	-0.000139688	0.999495	23
Linyphiidae	Diplostyla concolor	.522**	0.000233123	45
Linyphiidae	Erigone dentipalpis	0.0419402	0.886799	14
Linyphiidae	Frontinellina frutetorum	-0.365829	0.298521	10
Linyphiidae	Gonatium rubens	0.11131	0.67061	17
Linyphiidae	Ipa keyserlingi	-0.862126	0.137874	4
Linyphiidae	Megalepthyphantes pseudocollinus	-.926**	0.000971151	8
Linyphiidae	Metopobactrus prominulus	0.26402	0.432746	11
Linyphiidae	Microneta viaria	-.166**	1.78505e-05	662
Linyphiidae	Neriene clathrata	-0.271847	0.119877	34
Linyphiidae	Palliduphantes khobarum	-1.000**	0	2
Linyphiidae	Porrhomma microphthalmum	-0.379515	0.200899	13
Linyphiidae	Sintula retroversus	-.997**	3.53403e-78	72
Linyphiidae	Styloctetor romanus	-0.0433695	0.893538	12
Linyphiidae	Tallusia experta	-0.00451102	0.989498	11
Linyphiidae	Tenuiphantes mengei	-.351*	0.0283082	39
Linyphiidae	Tenuiphantes tenuis	-0.141176	0.576318	18
Linyphiidae	Tiso vagans	0.105802	0.75686	11
Linyphiidae	Walckenaeria alticeps	-.965**	1.04831e-37	64
Linyphiidae	Walckenaeria carniculans	.a	0	1
Linyphiidae	Walckenaeria corniculans	.a	0	6
Linyphiidae	Walckenaeria monoceros	-0.332477	0.140864	21
Lycosidae	Alopecosa albofasciata	-0.512985	0.657079	3
Lycosidae	Alopecosa inquilina	0.872275	0.0537339	5
Lycosidae	Alopecosa pulverulenta	-.207*	0.0373513	101
Lycosidae	Alopecosa sulzeri	0.582771	0.059899	11
Lycosidae	Alopecosa taeniopus	-.743**	0.00149219	15
Lycosidae	Arctosa tbilisiensis	-.952**	1.5785e-07	14
Lycosidae	Pardosa amentata	-.321*	0.0192871	53
Lycosidae	Pardosa nebulosa	-0.994714	0.0654893	3
Lycosidae	Piratula latitans	-0.0380786	0.844524	29
Lycosidae	Trochosa	-0.539962	0.347546	5
Lycosidae	Trochosa terricola	.658**	0.000866716	22
Lycosidae	Wadicosa fidelis	0.232426	0.104319	50
Salticidae	Attulus penicilloides	0.126758	0.475003	34
Salticidae	Attulus rupicola	-0.187579	0.721931	6
Salticidae	Attulus saltator	0.333352	0.419726	8
Salticidae	Cyrba ocellata	-0.790606	0.209394	4
Salticidae	Dendryphantes rudis	-0.101588	0.72967	14
Salticidae	Heliophanus lineiventris	-.979**	8.43449e-07	10
Salticidae	Mogrus rajastanensis	-1.000**	0	2
Salticidae	Myrmarachne formicaria	-.953**	2.87796e-11	21
Salticidae	Pellenes diagonalis	-.982**	1.37681e-05	8
Salticidae	Pellenes nigrociliatus	-.455*	0.0289575	23
Salticidae	Pellenes seriatus	-0.412508	0.182657	12
Salticidae	Phlegra cinereofasciata	-1.000**	0	4
Salticidae	Plexippoides flavescens	-1.000**	0	2
Salticidae	Pseudeuophrys erratica	0.337048	0.115787	23
Salticidae	Pseudicius encarpatus	-0.690865	0.128575	6
Salticidae	Saitis tauricus	-0.147919	0.490336	24
Salticidae	Cyrba algerina	1	1	2
Theridiidae	Anelosimus vittatus	-0.4559	0.0876479	15
Theridiidae	Coscinida tibialis	-1	1	4
Theridiidae	Crustulina guttata	-.922**	2.98101e-09	21
Theridiidae	Crustulina sticta	-.390**	0.000844579	70
Theridiidae	Cryptachaea riparia	-.976*	0.0241732	4
Theridiidae	Dipoena torva	-0.57735	0.42265	4
Theridiidae	Enoplognatha serratosignata	-0.0775918	0.759587	18
Theridiidae	Enoplognatha thoracica	-.903**	3.23044e-19	50
Theridiidae	Episinus truncatus	-0.0378414	0.839834	31
Theridiidae	Euryopis episinoides	-.344**	0.00023217	110
Theridiidae	Heterotheridion nigrovariegatum	0.219732	0.541879	10
Theridiidae	Kochiura aulica	-.403*	0.0371071	27
Theridiidae	Latrodectus tredecimguttatus	-0.139424	0.682647	11
Theridiidae	Neottiura suaveolens	-0.131046	0.571253	21
Theridiidae	Neottiura uncinata	-0.434936	0.20905	10
Theridiidae	Parasteatoda lunata	-0.0231821	0.861647	59
Theridiidae	Phylloneta impressa	.459*	0.0240999	24
Theridiidae	Platnickina tincta	-.871**	2.34837e-05	15
Theridiidae	Robertus arundineti	-.925**	4.48489e-05	11
Theridiidae	Simitidion simile	0.062711	0.817531	16
Theridiidae	Theridion varians	-0.02415	0.915045	22
Theridiidae	Yaginumena maculosa	-0.993598	0.0720729	3
Thomisidae	Bassaniodes pseudorectilineus	-.601**	6.64786e-05	38
Thomisidae	Diaea livens	0.51433	0.296534	6
Thomisidae	Ebrechtella tricuspidata	-.738**	0.00258838	14
Thomisidae	Ozyptila atomaria	0.454748	0.159936	11
Thomisidae	Ozyptila claveata	-0.35681	0.432072	7
Thomisidae	Ozyptila tricoloripes	-.462**	0.000948244	48
Thomisidae	Pistius truncatus	-.993**	0.00694434	4
Thomisidae	Psammitis ninnii	-.914**	0.00400043	7
Thomisidae	Thomisus onustus	.506*	0.0455944	16
Thomisidae	Xysticus acerbus	.578*	0.0383411	13
Thomisidae	Xysticus kempeleni	0.0160108	0.96739	9
Thomisidae	Xysticus luctator	.962**	0.00219213	6
Thomisidae	Xysticus marmoratus	-.363*	0.0229798	39
Clubionidae	Clubiona brevipes	-0.320*	0.00047	116
Clubionidae	Clubiona frisia	0.246	0.46593	11
Clubionidae	Clubiona germanica	-0.982**	0	28
Clubionidae	Clubiona lutescens	-0.049	0.84668	18
Clubionidae	Clubiona neglecta	-.874*	0	26
Clubionidae	Clubiona pallidula	-.884*	0	20
Clubionidae	Clubiona phragmitis	-.319*	0.02415	50
Clubionidae	Clubiona pseudoneglecta	.a	1	2
Clubionidae	Clubiona caucasica	.a	1	3
Clubionidae	Clubiona pseudosimils	.a	1	3
